# Supplementary material for: Brain‐wide associations between white matter and age highlight the role of fornix microstructure in brain ageing
Source: Hum Brain Mapp. 2023 May 17;44(10):4101–19. doi: 10.1002/hbm.26333 (PMC10258541; doi:10.1002/hbm.26333)
Supplement: Supplementary file 2 — Data S2: Supporting information. [file HBM-44-4101-s002.zip]

Archive with 7 entries (7 files):
- DKI_Feature_var_explained.csv
- WMTI_Feature_var_explained.csv
- DTI_Feature_var_explained.csv
- SMT_Feature_var_explained.csv
- SMTmc_Feature_var_explained.csv
- BRIA_Feature_var_explained.csv
- multimodal_Feature_var_explained.csv
