# Supplementary material for: Brain‐wide associations between white matter and age highlight the role of fornix microstructure in brain ageing
Source: Hum Brain Mapp. 2023 May 17;44(10):4101–19. doi: 10.1002/hbm.26333 (PMC10258541; doi:10.1002/hbm.26333)
Supplement: Supplementary file 2 — Data S2: Supporting information. [file HBM-44-4101-s002.zip › DKI_Feature_var_explained.csv]

	DKI-AK Region	DKI-AK Variance Explained	DKI-RK Region	DKI-RK Variance Explained	DKI-MK Region	DKI-MK Variance Explained
1	AK_AnteriorlimbofinternalcapsuleR	0.098393 +/- 0.001380	RK_Fornix	0.088370 +/- 0.001636	MK_ExternalcapsuleL	0.025946 +/- 0.000576
2	AK_Fornix	0.015480 +/- 0.000528	RK_FMIN	0.020794 +/- 0.000474	MK_SuperiorlongitudinalfasciculusR	0.021400 +/- 0.000594
3	AK_AnteriorlimbofinternalcapsuleL	0.012503 +/- 0.000478	RK_Fornix_StriaterminalisL	0.020123 +/- 0.000567	MK_TapetumR	0.013985 +/- 0.000376
4	AK_AnteriorcoronaradiataR	0.012040 +/- 0.000519	RK_PosteriorlimbofinternalcapsuleL	0.016973 +/- 0.000462	MK_RetrolenticularpartofinternalcapsuleR	0.011506 +/- 0.000327
5	AK_BodyCC	0.007928 +/- 0.000273	RK_.PosteriorlimbofinternalcapsuleR	0.016069 +/- 0.000398	MK_Middlecerebellarpeduncle	0.011023 +/- 0.000326
6	AK_SuperiorfrontooccipitalfasciculusL	0.007240 +/- 0.000371	RK_SuperiorcerebellarpeduncleR	0.012934 +/- 0.000460	MK_ExternalcapsuleR	0.010730 +/- 0.000319
7	AK_SuperiorcerebellarpeduncleR	0.006287 +/- 0.000261	RK_ExternalcapsuleL	0.006772 +/- 0.000293	MK_AnteriorlimbofinternalcapsuleL	0.010577 +/- 0.000315
8	AK_PosteriorthalamicradiationR	0.005993 +/- 0.000298	RK_Middlecerebellarpeduncle	0.004616 +/- 0.000232	MK_PosteriorcoronaradiataL	0.010364 +/- 0.000422
9	AK_PosteriorthalamicradiationL	0.005622 +/- 0.000277	RK_CingulumhippocampusL	0.004468 +/- 0.000224	MK_Fornix	0.008173 +/- 0.000405
10	AK_SuperiorcerebellarpeduncleL	0.005458 +/- 0.000238	RK_AnteriorcoronaradiataL	0.003922 +/- 0.000241	MK_AnteriorlimbofinternalcapsuleR	0.006066 +/- 0.000292
11	AK_FMAJ	0.004633 +/- 0.000287	RK_UncinatefasciculusR	0.003100 +/- 0.000154	MK_MediallemniscusL	0.005940 +/- 0.000227
12	AK_Fornix_StriaterminalisL	0.003322 +/- 0.000194	RK_Fornix_StriaterminalisR	0.002957 +/- 0.000180	MK_CSTR	0.004831 +/- 0.000198
13	AK_TapetumR	0.003231 +/- 0.000165	RK_CingulumcingulategyrusL	0.002712 +/- 0.000112	MK_RetrolenticularpartofinternalcapsuleL	0.004716 +/- 0.000235
14	AK_TapetumL	0.002800 +/- 0.000158	RK_SuperiorfrontooccipitalfasciculusR	0.002603 +/- 0.000154	MK_SpleniumCC	0.004460 +/- 0.000207
15	AK_UFR	0.002786 +/- 0.000164	RK_CerebralpeduncleR	0.002328 +/- 0.000135	MK_.PosteriorlimbofinternalcapsuleR	0.003887 +/- 0.000217
16	AK_SpleniumCC	0.002586 +/- 0.000159	RK_CerebralpeduncleL	0.002252 +/- 0.000150	MK_Pontine	0.003379 +/- 0.000110
17	AK_CingulumcingulategyrusR	0.002556 +/- 0.000156	RK_ATRR	0.002227 +/- 0.000171	MK_SuperiorlongitudinalfasciculusL	0.003233 +/- 0.000165
18	AK_GenuCC	0.002048 +/- 0.000149	RK_ATRL	0.002208 +/- 0.000128	MK_PosteriorlimbofinternalcapsuleL	0.001927 +/- 0.000127
19	AK_SuperiorfrontooccipitalfasciculusR	0.001791 +/- 0.000146	RK_SLFR	0.002103 +/- 0.000171	MK_BodyCC	0.001897 +/- 0.000120
20	AK_UFL	0.001717 +/- 0.000140	RK_Pontine	0.002061 +/- 0.000134	MK_FMAJ	0.001893 +/- 0.000146
21	AK_ExternalcapsuleR	0.001613 +/- 0.000119	RK_UFL	0.001860 +/- 0.000123	MK_GenuCC	0.001849 +/- 0.000136
22	AK_SagittalstratumL	0.001560 +/- 0.000105	RK_CingulumhippocampusR	0.001763 +/- 0.000116	MK_CingulumhippocampusL	0.001791 +/- 0.000124
23	AK_InferiorcerebellarpeduncleR	0.001501 +/- 0.000137	RK_SuperiorcerebellarpeduncleL	0.001743 +/- 0.000091	MK_CGR	0.001418 +/- 0.000104
24	AK_ExternalcapsuleL	0.001431 +/- 0.000143	RK_PosteriorthalamicradiationL	0.001673 +/- 0.000115	MK_PosteriorthalamicradiationR	0.001208 +/- 0.000091
25	AK_CINGR	0.001421 +/- 0.000107	RK_SpleniumCC	0.001302 +/- 0.000098	MK_CerebralpeduncleL	0.001196 +/- 0.000084
26	AK_ATRL	0.001338 +/- 0.000078	RK_RetrolenticularpartofinternalcapsuleR	0.001228 +/- 0.000089	MK_CingulumhippocampusR	0.001117 +/- 0.000071
27	AK_FMIN	0.001216 +/- 0.000078	RK_TapetumR	0.001225 +/- 0.000074	MK_SuperiorcerebellarpeduncleR	0.001094 +/- 0.000070
28	AK_RetrolenticularpartofinternalcapsuleL	0.001060 +/- 0.000091	RK_PosteriorthalamicradiationR	0.001035 +/- 0.000082	MK_SuperiorcoronaradiataR	0.001079 +/- 0.000099
29	AK_CINGL	0.000953 +/- 0.000063	RK_IFOFL	0.001003 +/- 0.000108	MK_MediallemniscusR	0.001035 +/- 0.000064
30	AK_ATRR	0.000911 +/- 0.000087	RK_AnteriorlimbofinternalcapsuleL	0.000790 +/- 0.000072	MK_CerebralpeduncleR	0.000958 +/- 0.000069
31	AK_SagittalstratumR	0.000818 +/- 0.000049	RK_CSTR	0.000724 +/- 0.000063	MK_CorticospinaltractR	0.000948 +/- 0.000057
32	AK_UncinatefasciculusR	0.000746 +/- 0.000068	RK_AnteriorcoronaradiataR	0.000641 +/- 0.000065	MK_CSTL	0.000834 +/- 0.000101
33	AK_AnteriorcoronaradiataL	0.000686 +/- 0.000051	RK_AnteriorlimbofinternalcapsuleR	0.000576 +/- 0.000043	MK_ILFR	0.000716 +/- 0.000066
34	AK_.PosteriorlimbofinternalcapsuleR	0.000668 +/- 0.000054	RK_SuperiorfrontooccipitalfasciculusL	0.000567 +/- 0.000057	MK_SuperiorcerebellarpeduncleL	0.000668 +/- 0.000062
35	AK_CerebralpeduncleR	0.000493 +/- 0.000043	RK_CingulumcingulategyrusR	0.000552 +/- 0.000036	MK_PosteriorcoronaradiataR	0.000611 +/- 0.000055
36	AK_SLFTL	0.000407 +/- 0.000040	RK_SLTFR	0.000516 +/- 0.000035	MK_CorticospinaltractL	0.000594 +/- 0.000038
37	AK_CerebralpeduncleL	0.000373 +/- 0.000048	RK_CSTL	0.000464 +/- 0.000041	MK_SuperiorfrontooccipitalfasciculusL	0.000558 +/- 0.000058
38	AK_CGR	0.000354 +/- 0.000051	RK_GenuCC	0.000450 +/- 0.000053	MK_ILFL	0.000551 +/- 0.000054
39	AK_UncinatefasciculusL	0.000344 +/- 0.000031	RK_MediallemniscusR	0.000314 +/- 0.000031	MK_SLFTL	0.000490 +/- 0.000055
40	AK_PosteriorlimbofinternalcapsuleL	0.000327 +/- 0.000040	RK_Mean	0.000310 +/- 0.000034	MK_CingulumcingulategyrusL	0.000462 +/- 0.000048
41	AK_Pontine	0.000327 +/- 0.000022	RK_SuperiorlongitudinalfasciculusL	0.000290 +/- 0.000024	MK_SLFR	0.000394 +/- 0.000051
42	AK_SLTFR	0.000204 +/- 0.000043	RK_BodyCC	0.000251 +/- 0.000032	MK_SuperiorcoronaradiataL	0.000331 +/- 0.000046
43	AK_Middlecerebellarpeduncle	0.000203 +/- 0.000027	RK_ExternalcapsuleR	0.000203 +/- 0.000048	MK_CINGL	0.000280 +/- 0.000034
44	AK_RetrolenticularpartofinternalcapsuleR	0.000172 +/- 0.000046	RK_SagittalstratumR	0.000202 +/- 0.000025	MK_SLFL	0.000264 +/- 0.000014
45	AK_SLFR	0.000149 +/- 0.000019	RK_CGL	0.000196 +/- 0.000022	MK_SuperiorfrontooccipitalfasciculusR	0.000243 +/- 0.000024
46	AK_CorticospinaltractR	0.000147 +/- 0.000020	RK_UFR	0.000192 +/- 0.000020	MK_PosteriorthalamicradiationL	0.000239 +/- 0.000030
47	AK_Fornix_StriaterminalisR	0.000141 +/- 0.000022	RK_ILFR	0.000187 +/- 0.000032	MK_SagittalstratumL	0.000232 +/- 0.000025
48	AK_CingulumcingulategyrusL	0.000135 +/- 0.000017	RK_InferiorcerebellarpeduncleR	0.000153 +/- 0.000022	MK_Fornix_StriaterminalisL	0.000156 +/- 0.000019
49	AK_MediallemniscusL	0.000122 +/- 0.000014	RK_MediallemniscusL	0.000127 +/- 0.000046	MK_UncinatefasciculusL	0.000140 +/- 0.000018
50	AK_SuperiorcoronaradiataL	0.000119 +/- 0.000020	RK_PosteriorcoronaradiataL	0.000120 +/- 0.000012	MK_UFR	0.000124 +/- 0.000015
51	AK_CingulumhippocampusL	0.000115 +/- 0.000010	RK_InferiorcerebellarpeduncleL	0.000118 +/- 0.000011	MK_FMIN	0.000115 +/- 0.000025
52	AK_CSTL	0.000101 +/- 0.000013	RK_SuperiorcoronaradiataL	0.000113 +/- 0.000013	MK_AnteriorcoronaradiataR	0.000098 +/- 0.000022
53	AK_CSTR	0.000096 +/- 0.000016	RK_SLFL	0.000110 +/- 0.000015	MK_SagittalstratumR	0.000088 +/- 0.000020
54	AK_MediallemniscusR	0.000095 +/- 0.000020	RK_ILFL	0.000107 +/- 0.000024	MK_Fornix_StriaterminalisR	0.000085 +/- 0.000016
55	AK_CorticospinaltractL	0.000086 +/- 0.000008	RK_CGR	0.000107 +/- 0.000009	MK_IFOFR	0.000058 +/- 0.000016
56	AK_SuperiorlongitudinalfasciculusR	0.000085 +/- 0.000012	RK_CINGR	0.000094 +/- 0.000010	MK_TapetumL	0.000044 +/- 0.000014
57	AK_PosteriorcoronaradiataL	0.000067 +/- 0.000009	RK_CorticospinaltractL	0.000091 +/- 0.000009	MK_AnteriorcoronaradiataL	0.000038 +/- 0.000014
58	AK_IFOFL	0.000043 +/- 0.000006	RK_SuperiorlongitudinalfasciculusR	0.000084 +/- 0.000016	MK_IFOFL	0.000036 +/- 0.000014
59	AK_SuperiorcoronaradiataR	0.000043 +/- 0.000013	RK_CorticospinaltractR	0.000072 +/- 0.000010	MK_InferiorcerebellarpeduncleR	0.000032 +/- 0.000007
60	AK_SLFL	0.000032 +/- 0.000008	RK_IFOFR	0.000056 +/- 0.000006	MK_UncinatefasciculusR	0.000029 +/- 0.000005
61	AK_InferiorcerebellarpeduncleL	0.000023 +/- 0.000001	RK_UncinatefasciculusL	0.000054 +/- 0.000024	MK_CGL	0.000026 +/- 0.000004
62	AK_IFOFR	0.000022 +/- 0.000007	RK_SLFTL	0.000036 +/- 0.000010	MK_UFL	0.000024 +/- 0.000012
63	AK_PosteriorcoronaradiataR	0.000017 +/- 0.000006	RK_RetrolenticularpartofinternalcapsuleL	0.000031 +/- 0.000006	MK_InferiorcerebellarpeduncleL	0.000023 +/- 0.000003
64	AK_CGL	0.000017 +/- 0.000004	RK_TapetumL	0.000025 +/- 0.000004	MK_CINGR	0.000023 +/- 0.000007
65	NA	NA	RK_CINGL	0.000025 +/- 0.000005	MK_ATRL	0.000008 +/- 0.000000
66	NA	NA	RK_SuperiorcoronaradiataR	0.000017 +/- 0.000008	NA	NA
67	NA	NA	RK_PosteriorcoronaradiataR	0.000014 +/- 0.000005	NA	NA
