# Supplementary material for: Brain‐wide associations between white matter and age highlight the role of fornix microstructure in brain ageing
Source: Hum Brain Mapp. 2023 May 17;44(10):4101–19. doi: 10.1002/hbm.26333 (PMC10258541; doi:10.1002/hbm.26333)
Supplement: Supplementary file 2 — Data S2: Supporting information. [file HBM-44-4101-s002.zip › WMTI_Feature_var_explained.csv]

	WMTI-AWF Region	WMTI-AWF Variance Explained	WMTI-radEAD Region	WMTI-radEAD Variance Explained	WMTI-axEAD Region	WMTI-axEAD Variance Explained
1	awf_Fornix	0.169945 +/- 0.002340	radEAD_Fornix_StriaterminalisR	0.028262 +/- 0.000688	axEAD_FMIN	0.019281 +/- 0.000688
2	awf_FMIN	0.019448 +/- 0.000530	radEAD_CerebralpeduncleL	0.009988 +/- 0.000308	axEAD_PosteriorlimbofinternalcapsuleL	0.017256 +/- 0.000588
3	awf_SuperiorlongitudinalfasciculusR	0.016160 +/- 0.000486	radEAD_Fornix	0.008868 +/- 0.000320	axEAD_BodyCC	0.016752 +/- 0.000595
4	awf_SuperiorcerebellarpeduncleR	0.015748 +/- 0.000508	radEAD_SLFR	0.008188 +/- 0.000330	axEAD_CerebralpeduncleL	0.014989 +/- 0.000475
5	awf_Middlecerebellarpeduncle	0.012882 +/- 0.000451	radEAD_ExternalcapsuleR	0.005549 +/- 0.000351	axEAD_Middlecerebellarpeduncle	0.012056 +/- 0.000454
6	awf_Fornix_StriaterminalisR	0.012650 +/- 0.000364	radEAD_SLFTL	0.005193 +/- 0.000256	axEAD_AnteriorlimbofinternalcapsuleL	0.008274 +/- 0.000399
7	awf_RetrolenticularpartofinternalcapsuleR	0.011651 +/- 0.000373	radEAD_CingulumcingulategyrusL	0.004844 +/- 0.000220	axEAD_Fornix	0.006988 +/- 0.000376
8	awf_RetrolenticularpartofinternalcapsuleL	0.010768 +/- 0.000342	radEAD_IFOFR	0.003187 +/- 0.000240	axEAD_SuperiorcerebellarpeduncleR	0.006118 +/- 0.000306
9	awf_BodyCC	0.008065 +/- 0.000342	radEAD_TapetumR	0.003136 +/- 0.000183	axEAD_AnteriorlimbofinternalcapsuleR	0.005413 +/- 0.000184
10	awf_SuperiorcerebellarpeduncleL	0.007360 +/- 0.000325	radEAD_UncinatefasciculusR	0.002931 +/- 0.000188	axEAD_Fornix_StriaterminalisL	0.004928 +/- 0.000255
11	awf_Fornix_StriaterminalisL	0.003891 +/- 0.000180	radEAD_SuperiorcerebellarpeduncleL	0.002758 +/- 0.000133	axEAD_SuperiorfrontooccipitalfasciculusR	0.004425 +/- 0.000195
12	awf_UFR	0.003774 +/- 0.000178	radEAD_MediallemniscusR	0.002704 +/- 0.000177	axEAD_SuperiorcerebellarpeduncleL	0.004285 +/- 0.000195
13	awf_UFL	0.003620 +/- 0.000174	radEAD_AnteriorlimbofinternalcapsuleL	0.002615 +/- 0.000189	axEAD_CSTL	0.004122 +/- 0.000214
14	awf_PosteriorcoronaradiataL	0.002660 +/- 0.000176	radEAD_SuperiorcoronaradiataR	0.002254 +/- 0.000126	axEAD_SuperiorfrontooccipitalfasciculusL	0.003380 +/- 0.000190
15	awf_Pontine	0.002235 +/- 0.000110	radEAD_AnteriorcoronaradiataR	0.002205 +/- 0.000218	axEAD_.PosteriorlimbofinternalcapsuleR	0.002716 +/- 0.000142
16	awf_CingulumhippocampusR	0.002051 +/- 0.000098	radEAD_IFOFL	0.001720 +/- 0.000165	axEAD_ExternalcapsuleL	0.002447 +/- 0.000166
17	awf_ATRR	0.001972 +/- 0.000120	radEAD_ILFL	0.001693 +/- 0.000107	axEAD_UFL	0.002194 +/- 0.000112
18	awf_CingulumhippocampusL	0.001747 +/- 0.000120	radEAD_SuperiorfrontooccipitalfasciculusL	0.001625 +/- 0.000114	axEAD_PosteriorcoronaradiataR	0.002136 +/- 0.000136
19	awf_FMAJ	0.001713 +/- 0.000125	radEAD_PosteriorthalamicradiationL	0.001601 +/- 0.000109	axEAD_CerebralpeduncleR	0.001988 +/- 0.000099
20	awf_TapetumR	0.001628 +/- 0.000069	radEAD_CINGL	0.001586 +/- 0.000104	axEAD_CingulumcingulategyrusL	0.001791 +/- 0.000117
21	awf_CorticospinaltractL	0.001584 +/- 0.000104	radEAD_ExternalcapsuleL	0.001559 +/- 0.000169	axEAD_Fornix_StriaterminalisR	0.001741 +/- 0.000113
22	awf_SpleniumCC	0.001561 +/- 0.000100	radEAD_SuperiorcerebellarpeduncleR	0.001365 +/- 0.000098	axEAD_SuperiorcoronaradiataL	0.001462 +/- 0.000095
23	awf_GenuCC	0.001257 +/- 0.000120	radEAD_ATRL	0.001268 +/- 0.000168	axEAD_IFOFL	0.001441 +/- 0.000105
24	awf_CGR	0.001204 +/- 0.000105	radEAD_SpleniumCC	0.001262 +/- 0.000125	axEAD_SLFTL	0.001424 +/- 0.000088
25	awf_CorticospinaltractR	0.001078 +/- 0.000062	radEAD_FMIN	0.001233 +/- 0.000118	axEAD_CSTR	0.001281 +/- 0.000083
26	awf_.PosteriorlimbofinternalcapsuleR	0.000964 +/- 0.000070	radEAD_Fornix_StriaterminalisL	0.001228 +/- 0.000076	axEAD_ILFR	0.001172 +/- 0.000112
27	awf_MediallemniscusL	0.000826 +/- 0.000047	radEAD_SuperiorfrontooccipitalfasciculusR	0.001209 +/- 0.000078	axEAD_SuperiorcoronaradiataR	0.001083 +/- 0.000085
28	awf_MediallemniscusR	0.000806 +/- 0.000070	radEAD_AnteriorlimbofinternalcapsuleR	0.001052 +/- 0.000104	axEAD_ATRR	0.001068 +/- 0.000070
29	awf_PosteriorlimbofinternalcapsuleL	0.000721 +/- 0.000060	radEAD_CSTR	0.001044 +/- 0.000071	axEAD_CGR	0.001052 +/- 0.000096
30	awf_PosteriorcoronaradiataR	0.000484 +/- 0.000041	radEAD_CingulumhippocampusR	0.000844 +/- 0.000068	axEAD_TapetumR	0.001050 +/- 0.000112
31	awf_SLFL	0.000463 +/- 0.000050	radEAD_ILFR	0.000720 +/- 0.000076	axEAD_CingulumhippocampusL	0.001021 +/- 0.000086
32	awf_CINGL	0.000428 +/- 0.000036	radEAD_UFL	0.000705 +/- 0.000048	axEAD_SLFL	0.000938 +/- 0.000081
33	awf_ATRL	0.000423 +/- 0.000058	radEAD_PosteriorlimbofinternalcapsuleL	0.000692 +/- 0.000070	axEAD_AnteriorcoronaradiataR	0.000730 +/- 0.000095
34	awf_InferiorcerebellarpeduncleR	0.000421 +/- 0.000037	radEAD_CingulumcingulategyrusR	0.000680 +/- 0.000053	axEAD_UncinatefasciculusL	0.000722 +/- 0.000051
35	awf_SuperiorcoronaradiataL	0.000364 +/- 0.000037	radEAD_RetrolenticularpartofinternalcapsuleL	0.000659 +/- 0.000058	axEAD_SpleniumCC	0.000721 +/- 0.000055
36	awf_SagittalstratumR	0.000363 +/- 0.000055	radEAD_MediallemniscusL	0.000623 +/- 0.000061	axEAD_SLTFR	0.000697 +/- 0.000065
37	awf_AnteriorlimbofinternalcapsuleL	0.000288 +/- 0.000030	radEAD_UncinatefasciculusL	0.000594 +/- 0.000050	axEAD_CINGL	0.000567 +/- 0.000057
38	awf_InferiorcerebellarpeduncleL	0.000275 +/- 0.000031	radEAD_CorticospinaltractR	0.000564 +/- 0.000031	axEAD_CGL	0.000490 +/- 0.000050
39	awf_ExternalcapsuleL	0.000250 +/- 0.000022	radEAD_CorticospinaltractL	0.000453 +/- 0.000044	axEAD_CingulumhippocampusR	0.000487 +/- 0.000035
40	awf_UncinatefasciculusL	0.000200 +/- 0.000018	radEAD_Middlecerebellarpeduncle	0.000446 +/- 0.000055	axEAD_CINGR	0.000366 +/- 0.000046
41	awf_AnteriorcoronaradiataL	0.000194 +/- 0.000023	radEAD_SagittalstratumR	0.000439 +/- 0.000042	axEAD_InferiorcerebellarpeduncleR	0.000340 +/- 0.000031
42	awf_SagittalstratumL	0.000184 +/- 0.000014	radEAD_Mean	0.000438 +/- 0.000032	axEAD_UFR	0.000335 +/- 0.000027
43	awf_SuperiorfrontooccipitalfasciculusL	0.000174 +/- 0.000015	radEAD_CGL	0.000337 +/- 0.000060	axEAD_CorticospinaltractL	0.000332 +/- 0.000028
44	awf_ILFR	0.000160 +/- 0.000026	radEAD_.PosteriorlimbofinternalcapsuleR	0.000335 +/- 0.000034	axEAD_Pontine	0.000309 +/- 0.000028
45	awf_CSTL	0.000128 +/- 0.000012	radEAD_CSTL	0.000273 +/- 0.000036	axEAD_RetrolenticularpartofinternalcapsuleL	0.000304 +/- 0.000026
46	awf_CINGR	0.000127 +/- 0.000025	radEAD_CingulumhippocampusL	0.000245 +/- 0.000017	axEAD_ATRL	0.000303 +/- 0.000019
47	awf_SuperiorlongitudinalfasciculusL	0.000123 +/- 0.000021	radEAD_AnteriorcoronaradiataL	0.000226 +/- 0.000055	axEAD_PosteriorcoronaradiataL	0.000300 +/- 0.000029
48	awf_PosteriorthalamicradiationR	0.000116 +/- 0.000009	radEAD_TapetumL	0.000206 +/- 0.000015	axEAD_UncinatefasciculusR	0.000269 +/- 0.000030
49	awf_CSTR	0.000113 +/- 0.000018	radEAD_CINGR	0.000194 +/- 0.000021	axEAD_TapetumL	0.000255 +/- 0.000032
50	awf_SuperiorcoronaradiataR	0.000103 +/- 0.000014	radEAD_RetrolenticularpartofinternalcapsuleR	0.000194 +/- 0.000019	axEAD_MediallemniscusR	0.000237 +/- 0.000018
51	awf_IFOFL	0.000093 +/- 0.000019	radEAD_PosteriorthalamicradiationR	0.000185 +/- 0.000030	axEAD_SagittalstratumL	0.000199 +/- 0.000015
52	awf_AnteriorcoronaradiataR	0.000063 +/- 0.000005	radEAD_SuperiorlongitudinalfasciculusL	0.000164 +/- 0.000022	axEAD_RetrolenticularpartofinternalcapsuleR	0.000165 +/- 0.000018
53	awf_SLFTL	0.000058 +/- 0.000013	radEAD_InferiorcerebellarpeduncleR	0.000159 +/- 0.000017	axEAD_ExternalcapsuleR	0.000149 +/- 0.000014
54	awf_AnteriorlimbofinternalcapsuleR	0.000054 +/- 0.000014	radEAD_SLFL	0.000159 +/- 0.000043	axEAD_PosteriorthalamicradiationR	0.000149 +/- 0.000014
55	awf_CingulumcingulategyrusR	0.000049 +/- 0.000021	radEAD_FMAJ	0.000120 +/- 0.000020	axEAD_ILFL	0.000145 +/- 0.000020
56	awf_CingulumcingulategyrusL	0.000049 +/- 0.000013	radEAD_CerebralpeduncleR	0.000117 +/- 0.000012	axEAD_GenuCC	0.000126 +/- 0.000015
57	awf_SuperiorfrontooccipitalfasciculusR	0.000045 +/- 0.000015	radEAD_SLTFR	0.000110 +/- 0.000014	axEAD_AnteriorcoronaradiataL	0.000126 +/- 0.000025
58	awf_UncinatefasciculusR	0.000045 +/- 0.000007	radEAD_GenuCC	0.000107 +/- 0.000036	axEAD_MediallemniscusL	0.000123 +/- 0.000015
59	awf_ILFL	0.000044 +/- 0.000009	radEAD_Pontine	0.000106 +/- 0.000011	axEAD_FMAJ	0.000116 +/- 0.000015
60	awf_CerebralpeduncleL	0.000043 +/- 0.000008	radEAD_PosteriorcoronaradiataR	0.000097 +/- 0.000008	axEAD_IFOFR	0.000115 +/- 0.000012
61	awf_CGL	0.000040 +/- 0.000012	radEAD_InferiorcerebellarpeduncleL	0.000094 +/- 0.000016	axEAD_PosteriorthalamicradiationL	0.000097 +/- 0.000009
62	awf_TapetumL	0.000039 +/- 0.000012	radEAD_UFR	0.000091 +/- 0.000019	axEAD_CorticospinaltractR	0.000081 +/- 0.000007
63	awf_PosteriorthalamicradiationL	0.000039 +/- 0.000007	radEAD_PosteriorcoronaradiataL	0.000090 +/- 0.000015	axEAD_CingulumcingulategyrusR	0.000076 +/- 0.000010
64	awf_CerebralpeduncleR	0.000038 +/- 0.000010	radEAD_ATRR	0.000086 +/- 0.000020	axEAD_SLFR	0.000059 +/- 0.000010
65	awf_ExternalcapsuleR	0.000035 +/- 0.000006	radEAD_SagittalstratumL	0.000053 +/- 0.000008	axEAD_SagittalstratumR	0.000058 +/- 0.000008
66	awf_IFOFR	0.000029 +/- 0.000012	radEAD_BodyCC	0.000048 +/- 0.000008	axEAD_SuperiorlongitudinalfasciculusR	0.000036 +/- 0.000006
67	awf_Mean	0.000019 +/- 0.000007	radEAD_SuperiorlongitudinalfasciculusR	0.000046 +/- 0.000006	axEAD_SuperiorlongitudinalfasciculusL	0.000014 +/- 0.000003
68	NA	NA	radEAD_SuperiorcoronaradiataL	0.000046 +/- 0.000011	axEAD_Mean	0.000013 +/- 0.000002
69	NA	NA	radEAD_CGR	0.000039 +/- 0.000010	NA	NA
