# Supplementary material for: Brain‐wide associations between white matter and age highlight the role of fornix microstructure in brain ageing
Source: Hum Brain Mapp. 2023 May 17;44(10):4101–19. doi: 10.1002/hbm.26333 (PMC10258541; doi:10.1002/hbm.26333)
Supplement: Supplementary file 2 — Data S2: Supporting information. [file HBM-44-4101-s002.zip › DTI_Feature_var_explained.csv]

	DTI-AD Region	DTI-AD Variance Explained	DTI-RD Region	DTI-RD Variance Explained	DTI-MD Region	DTI-MD Variance Explained	DTI-FA Region	DTI-FA Variance Explained
1	AD_BodyCC	0.019179 +/- 0.000601	RD_Fornix_StriaterminalisR	0.046170 +/- 0.000947	MD_Fornix	0.071205 +/- 0.001263	FA_FMIN	0.053250 +/- 0.001105
2	AD_PosteriorlimbofinternalcapsuleL	0.015559 +/- 0.000533	RD_SLFR	0.006797 +/- 0.000357	MD_AnteriorlimbofinternalcapsuleL	0.004273 +/- 0.000386	FA_SuperiorcerebellarpeduncleR	0.022072 +/- 0.000598
3	AD_Fornix	0.011802 +/- 0.000547	RD_Fornix	0.004081 +/- 0.000234	MD_ExternalcapsuleR	0.004221 +/- 0.000296	FA_BodyCC	0.021778 +/- 0.000617
4	AD_AnteriorlimbofinternalcapsuleL	0.010942 +/- 0.000492	RD_SLFTL	0.003888 +/- 0.000191	MD_CingulumcingulategyrusL	0.003003 +/- 0.000214	FA_CerebralpeduncleL	0.019386 +/- 0.000551
5	AD_FMIN	0.010785 +/- 0.000479	RD_MediallemniscusR	0.003490 +/- 0.000193	MD_TapetumR	0.002971 +/- 0.000154	FA_SuperiorcerebellarpeduncleL	0.013675 +/- 0.000415
6	AD_CSTL	0.008388 +/- 0.000437	RD_SpleniumCC	0.003285 +/- 0.000202	MD_UFL	0.002791 +/- 0.000177	FA_Middlecerebellarpeduncle	0.008741 +/- 0.000375
7	AD_Middlecerebellarpeduncle	0.007950 +/- 0.000360	RD_UFL	0.001908 +/- 0.000161	MD_ExternalcapsuleL	0.001713 +/- 0.000156	FA_SLFTL	0.006181 +/- 0.000245
8	AD_AnteriorlimbofinternalcapsuleR	0.007027 +/- 0.000304	RD_Fornix_StriaterminalisL	0.001346 +/- 0.000096	MD_UncinatefasciculusR	0.001600 +/- 0.000118	FA_SuperiorfrontooccipitalfasciculusR	0.004015 +/- 0.000194
9	AD_ATRR	0.005726 +/- 0.000245	RD_MediallemniscusL	0.001082 +/- 0.000071	MD_SuperiorlongitudinalfasciculusL	0.001321 +/- 0.000157	FA_SuperiorlongitudinalfasciculusR	0.003570 +/- 0.000187
10	AD_UFL	0.004658 +/- 0.000290	RD_SuperiorcerebellarpeduncleL	0.001027 +/- 0.000087	MD_ILFR	0.001177 +/- 0.000101	FA_SuperiorfrontooccipitalfasciculusL	0.003447 +/- 0.000196
11	AD_Fornix_StriaterminalisL	0.004542 +/- 0.000259	RD_ExternalcapsuleR	0.000963 +/- 0.000109	MD_CINGL	0.001088 +/- 0.000112	FA_.PosteriorlimbofinternalcapsuleR	0.002544 +/- 0.000171
12	AD_SuperiorfrontooccipitalfasciculusR	0.003771 +/- 0.000211	RD_PosteriorthalamicradiationL	0.000842 +/- 0.000063	MD_AnteriorlimbofinternalcapsuleR	0.001051 +/- 0.000146	FA_Fornix_StriaterminalisR	0.002464 +/- 0.000183
13	AD_CerebralpeduncleL	0.003582 +/- 0.000224	RD_.PosteriorlimbofinternalcapsuleR	0.000834 +/- 0.000067	MD_CerebralpeduncleR	0.000959 +/- 0.000061	FA_PosteriorcoronaradiataL	0.002461 +/- 0.000153
14	AD_SuperiorcoronaradiataL	0.003072 +/- 0.000161	RD_AnteriorcoronaradiataR	0.000794 +/- 0.000100	MD_SuperiorlongitudinalfasciculusR	0.000847 +/- 0.000075	FA_AnteriorlimbofinternalcapsuleL	0.002225 +/- 0.000124
15	AD_SuperiorfrontooccipitalfasciculusL	0.003006 +/- 0.000208	RD_CorticospinaltractR	0.000538 +/- 0.000054	MD_SpleniumCC	0.000649 +/- 0.000078	FA_Fornix_StriaterminalisL	0.001755 +/- 0.000187
16	AD_TapetumR	0.002903 +/- 0.000159	RD_TapetumR	0.000530 +/- 0.000047	MD_PosteriorlimbofinternalcapsuleL	0.000635 +/- 0.000070	FA_AnteriorlimbofinternalcapsuleR	0.001665 +/- 0.000102
17	AD_CerebralpeduncleR	0.002808 +/- 0.000161	RD_AnteriorlimbofinternalcapsuleL	0.000519 +/- 0.000057	MD_MediallemniscusR	0.000579 +/- 0.000064	FA_SpleniumCC	0.001446 +/- 0.000131
18	AD_ILFR	0.002574 +/- 0.000192	RD_CINGL	0.000514 +/- 0.000072	MD_RetrolenticularpartofinternalcapsuleL	0.000494 +/- 0.000049	FA_SagittalstratumR	0.001218 +/- 0.000092
19	AD_RetrolenticularpartofinternalcapsuleL	0.002377 +/- 0.000153	RD_AnteriorcoronaradiataL	0.000506 +/- 0.000057	MD_SuperiorcoronaradiataR	0.000416 +/- 0.000055	FA_PosteriorlimbofinternalcapsuleL	0.001170 +/- 0.000075
20	AD_CingulumhippocampusL	0.001987 +/- 0.000121	RD_GenuCC	0.000419 +/- 0.000060	MD_CingulumcingulategyrusR	0.000367 +/- 0.000052	FA_CINGL	0.001123 +/- 0.000082
21	AD_SuperiorcerebellarpeduncleR	0.001827 +/- 0.000104	RD_CorticospinaltractL	0.000407 +/- 0.000048	MD_PosteriorthalamicradiationL	0.000347 +/- 0.000032	FA_FMAJ	0.001005 +/- 0.000107
22	AD_IFOFL	0.001797 +/- 0.000159	RD_CerebralpeduncleL	0.000402 +/- 0.000047	MD_CGR	0.000346 +/- 0.000060	FA_AnteriorcoronaradiataR	0.000868 +/- 0.000065
23	AD_.PosteriorlimbofinternalcapsuleR	0.001397 +/- 0.000088	RD_CSTR	0.000399 +/- 0.000049	MD_Middlecerebellarpeduncle	0.000340 +/- 0.000036	FA_UncinatefasciculusR	0.000766 +/- 0.000068
24	AD_RetrolenticularpartofinternalcapsuleR	0.001328 +/- 0.000082	RD_SuperiorcerebellarpeduncleR	0.000398 +/- 0.000032	MD_CingulumhippocampusL	0.000339 +/- 0.000021	FA_Fornix	0.000753 +/- 0.000073
25	AD_SuperiorcoronaradiataR	0.001217 +/- 0.000103	RD_CingulumcingulategyrusR	0.000379 +/- 0.000046	MD_FMIN	0.000336 +/- 0.000049	FA_UncinatefasciculusL	0.000741 +/- 0.000063
26	AD_CingulumhippocampusR	0.001130 +/- 0.000056	RD_FMIN	0.000377 +/- 0.000070	MD_AnteriorcoronaradiataR	0.000309 +/- 0.000065	FA_IFOFL	0.000690 +/- 0.000073
27	AD_AnteriorcoronaradiataR	0.001130 +/- 0.000124	RD_SuperiorlongitudinalfasciculusL	0.000355 +/- 0.000055	MD_PosteriorcoronaradiataL	0.000304 +/- 0.000036	FA_PosteriorcoronaradiataR	0.000445 +/- 0.000044
28	AD_CINGL	0.001074 +/- 0.000097	RD_AnteriorlimbofinternalcapsuleR	0.000344 +/- 0.000046	MD_CorticospinaltractL	0.000298 +/- 0.000031	FA_MediallemniscusL	0.000439 +/- 0.000073
29	AD_SuperiorcerebellarpeduncleL	0.001023 +/- 0.000065	RD_IFOFL	0.000335 +/- 0.000051	MD_CingulumhippocampusR	0.000297 +/- 0.000029	FA_CingulumhippocampusR	0.000427 +/- 0.000051
30	AD_UFR	0.000994 +/- 0.000090	RD_UncinatefasciculusR	0.000330 +/- 0.000033	MD_SLFR	0.000293 +/- 0.000031	FA_MediallemniscusR	0.000365 +/- 0.000051
31	AD_ExternalcapsuleL	0.000933 +/- 0.000098	RD_InferiorcerebellarpeduncleR	0.000268 +/- 0.000038	MD_Fornix_StriaterminalisR	0.000269 +/- 0.000048	FA_CerebralpeduncleR	0.000363 +/- 0.000036
32	AD_CSTR	0.000919 +/- 0.000078	RD_CingulumcingulategyrusL	0.000259 +/- 0.000029	MD_MediallemniscusL	0.000248 +/- 0.000018	FA_CSTR	0.000353 +/- 0.000048
33	AD_CingulumcingulategyrusL	0.000876 +/- 0.000074	RD_CerebralpeduncleR	0.000259 +/- 0.000021	MD_SuperiorfrontooccipitalfasciculusL	0.000244 +/- 0.000020	FA_GenuCC	0.000337 +/- 0.000045
34	AD_SLFL	0.000737 +/- 0.000085	RD_SuperiorfrontooccipitalfasciculusR	0.000239 +/- 0.000019	MD_ATRR	0.000240 +/- 0.000023	FA_ExternalcapsuleR	0.000334 +/- 0.000041
35	AD_CGR	0.000716 +/- 0.000068	RD_ATRL	0.000214 +/- 0.000032	MD_FMAJ	0.000235 +/- 0.000030	FA_CorticospinaltractL	0.000329 +/- 0.000036
36	AD_ATRL	0.000574 +/- 0.000046	RD_ILFR	0.000210 +/- 0.000026	MD_SagittalstratumR	0.000204 +/- 0.000030	FA_InferiorcerebellarpeduncleR	0.000249 +/- 0.000021
37	AD_Fornix_StriaterminalisR	0.000559 +/- 0.000041	RD_SuperiorfrontooccipitalfasciculusL	0.000206 +/- 0.000027	MD_ATRL	0.000193 +/- 0.000033	FA_CINGR	0.000248 +/- 0.000062
38	AD_SLFTL	0.000510 +/- 0.000065	RD_TapetumL	0.000206 +/- 0.000030	MD_.PosteriorlimbofinternalcapsuleR	0.000187 +/- 0.000034	FA_SLFR	0.000225 +/- 0.000035
39	AD_TapetumL	0.000506 +/- 0.000048	RD_ATRR	0.000196 +/- 0.000022	MD_SuperiorcerebellarpeduncleL	0.000175 +/- 0.000020	FA_Pontine	0.000221 +/- 0.000030
40	AD_MediallemniscusR	0.000402 +/- 0.000036	RD_CGR	0.000184 +/- 0.000021	MD_CorticospinaltractR	0.000175 +/- 0.000020	FA_SuperiorlongitudinalfasciculusL	0.000212 +/- 0.000031
41	AD_InferiorcerebellarpeduncleR	0.000333 +/- 0.000037	RD_CingulumhippocampusL	0.000182 +/- 0.000022	MD_ILFL	0.000165 +/- 0.000029	FA_CGR	0.000205 +/- 0.000025
42	AD_InferiorcerebellarpeduncleL	0.000322 +/- 0.000021	RD_PosteriorcoronaradiataL	0.000181 +/- 0.000028	MD_Pontine	0.000142 +/- 0.000014	FA_CingulumcingulategyrusL	0.000182 +/- 0.000024
43	AD_CingulumcingulategyrusR	0.000299 +/- 0.000040	RD_SuperiorcoronaradiataL	0.000180 +/- 0.000016	MD_UncinatefasciculusL	0.000131 +/- 0.000012	FA_ATRR	0.000156 +/- 0.000067
44	AD_PosteriorcoronaradiataR	0.000277 +/- 0.000028	RD_ExternalcapsuleL	0.000170 +/- 0.000017	MD_SuperiorcoronaradiataL	0.000123 +/- 0.000025	FA_CorticospinaltractR	0.000153 +/- 0.000017
45	AD_SagittalstratumL	0.000271 +/- 0.000017	RD_PosteriorlimbofinternalcapsuleL	0.000156 +/- 0.000024	MD_SLTFR	0.000122 +/- 0.000037	FA_UFL	0.000146 +/- 0.000024
46	AD_CorticospinaltractL	0.000254 +/- 0.000021	RD_InferiorcerebellarpeduncleL	0.000150 +/- 0.000013	MD_TapetumL	0.000117 +/- 0.000019	FA_SagittalstratumL	0.000130 +/- 0.000047
47	AD_UncinatefasciculusL	0.000244 +/- 0.000022	RD_SagittalstratumR	0.000142 +/- 0.000021	MD_GenuCC	0.000114 +/- 0.000028	FA_RetrolenticularpartofinternalcapsuleL	0.000112 +/- 0.000021
48	AD_CGL	0.000218 +/- 0.000039	RD_Mean	0.000141 +/- 0.000037	MD_SLFTL	0.000112 +/- 0.000038	FA_InferiorcerebellarpeduncleL	0.000103 +/- 0.000012
49	AD_FMAJ	0.000215 +/- 0.000023	RD_Pontine	0.000116 +/- 0.000019	MD_UFR	0.000103 +/- 0.000017	FA_TapetumR	0.000091 +/- 0.000013
50	AD_AnteriorcoronaradiataL	0.000210 +/- 0.000031	RD_SuperiorlongitudinalfasciculusR	0.000112 +/- 0.000022	MD_RetrolenticularpartofinternalcapsuleR	0.000102 +/- 0.000025	FA_SuperiorcoronaradiataR	0.000088 +/- 0.000017
51	AD_SLTFR	0.000207 +/- 0.000020	RD_PosteriorcoronaradiataR	0.000105 +/- 0.000021	MD_PosteriorthalamicradiationR	0.000101 +/- 0.000019	FA_CingulumhippocampusL	0.000087 +/- 0.000016
52	AD_SuperiorlongitudinalfasciculusR	0.000197 +/- 0.000027	RD_ILFL	0.000102 +/- 0.000008	MD_SuperiorcerebellarpeduncleR	0.000087 +/- 0.000012	FA_ATRL	0.000086 +/- 0.000016
53	AD_PosteriorcoronaradiataL	0.000194 +/- 0.000022	RD_CingulumhippocampusR	0.000094 +/- 0.000014	MD_CGL	0.000086 +/- 0.000016	FA_RetrolenticularpartofinternalcapsuleR	0.000084 +/- 0.000010
54	AD_ExternalcapsuleR	0.000166 +/- 0.000011	RD_FMAJ	0.000085 +/- 0.000016	MD_CSTR	0.000083 +/- 0.000033	FA_CGL	0.000073 +/- 0.000017
55	AD_CINGR	0.000154 +/- 0.000030	RD_IFOFR	0.000082 +/- 0.000008	MD_CerebralpeduncleL	0.000077 +/- 0.000011	FA_PosteriorthalamicradiationR	0.000073 +/- 0.000015
56	AD_SLFR	0.000151 +/- 0.000019	RD_CSTL	0.000067 +/- 0.000011	MD_SagittalstratumL	0.000070 +/- 0.000014	FA_CingulumcingulategyrusR	0.000071 +/- 0.000006
57	AD_PosteriorthalamicradiationR	0.000138 +/- 0.000012	RD_RetrolenticularpartofinternalcapsuleR	0.000064 +/- 0.000012	MD_InferiorcerebellarpeduncleL	0.000066 +/- 0.000018	FA_ExternalcapsuleL	0.000071 +/- 0.000015
58	AD_PosteriorthalamicradiationL	0.000128 +/- 0.000019	RD_CGL	0.000053 +/- 0.000011	MD_InferiorcerebellarpeduncleR	0.000053 +/- 0.000012	FA_UFR	0.000069 +/- 0.000014
59	AD_SpleniumCC	0.000123 +/- 0.000010	RD_UncinatefasciculusL	0.000040 +/- 0.000009	MD_SLFL	0.000048 +/- 0.000003	FA_ILFR	0.000066 +/- 0.000010
60	AD_SagittalstratumR	0.000118 +/- 0.000022	RD_SLFL	0.000039 +/- 0.000004	MD_PosteriorcoronaradiataR	0.000040 +/- 0.000018	FA_PosteriorthalamicradiationL	0.000065 +/- 0.000016
61	AD_GenuCC	0.000109 +/- 0.000021	RD_SuperiorcoronaradiataR	0.000038 +/- 0.000007	MD_Fornix_StriaterminalisL	0.000037 +/- 0.000006	FA_ILFL	0.000063 +/- 0.000008
62	AD_MediallemniscusL	0.000103 +/- 0.000011	RD_CINGR	0.000037 +/- 0.000005	MD_SuperiorfrontooccipitalfasciculusR	0.000035 +/- 0.000008	FA_SLTFR	0.000059 +/- 0.000009
63	AD_UncinatefasciculusR	0.000093 +/- 0.000012	RD_SagittalstratumL	0.000030 +/- 0.000007	MD_CSTL	0.000025 +/- 0.000013	FA_IFOFR	0.000049 +/- 0.000011
64	AD_IFOFR	0.000085 +/- 0.000016	RD_BodyCC	0.000018 +/- 0.000003	MD_IFOFL	0.000023 +/- 0.000003	FA_SuperiorcoronaradiataL	0.000040 +/- 0.000012
65	AD_Pontine	0.000069 +/- 0.000010	RD_RetrolenticularpartofinternalcapsuleL	0.000011 +/- 0.000005	NA	NA	FA_AnteriorcoronaradiataL	0.000028 +/- 0.000007
66	AD_SuperiorlongitudinalfasciculusL	0.000060 +/- 0.000014	RD_PosteriorthalamicradiationR	0.000007 +/- 0.000001	NA	NA	FA_Mean	0.000019 +/- 0.000001
67	AD_ILFL	0.000050 +/- 0.000011	NA	NA	NA	NA	FA_CSTL	0.000015 +/- 0.000004
68	AD_CorticospinaltractR	0.000041 +/- 0.000005	NA	NA	NA	NA	FA_SLFL	0.000012 +/- 0.000001
69	NA	NA	NA	NA	NA	NA	FA_TapetumL	0.000007 +/- 0.000003
