# Supplementary material for: Brain‐wide associations between white matter and age highlight the role of fornix microstructure in brain ageing
Source: Hum Brain Mapp. 2023 May 17;44(10):4101–19. doi: 10.1002/hbm.26333 (PMC10258541; doi:10.1002/hbm.26333)
Supplement: Supplementary file 2 — Data S2: Supporting information. [file HBM-44-4101-s002.zip › SMT_Feature_var_explained.csv]

	SMT-FA Region	SMT-FA Variance Explained	SMT-MD Region	SMT-MD Variance Explained	SMT-trans Region	SMT-trans Variance Explained	SMT-long Region	SMT-long Variance Explained
1	smt_fa_SuperiorlongitudinalfasciculusR	0.026717 +/- 0.000687	smt_md_Fornix	0.079456 +/- 0.001836	smt_trans_Fornix_StriaterminalisR	0.020375 +/- 0.000611	smt_long_Fornix	0.025074 +/- 0.000586
2	smt_fa_Fornix	0.019183 +/- 0.000627	smt_md_ExternalcapsuleR	0.016706 +/- 0.000553	smt_trans_FMIN	0.017761 +/- 0.000536	smt_long_CingulumcingulategyrusL	0.011229 +/- 0.000542
3	smt_fa_FMIN	0.012623 +/- 0.000464	smt_md_AnteriorlimbofinternalcapsuleL	0.013166 +/- 0.000690	smt_trans_ATRR	0.014123 +/- 0.000484	smt_long_SuperiorcoronaradiataR	0.009606 +/- 0.000446
4	smt_fa_GenuCC	0.009790 +/- 0.000398	smt_md_TapetumR	0.010300 +/- 0.000424	smt_trans_SuperiorcerebellarpeduncleR	0.010150 +/- 0.000437	smt_long_BodyCC	0.006856 +/- 0.000462
5	smt_fa_Middlecerebellarpeduncle	0.008931 +/- 0.000310	smt_md_AnteriorlimbofinternalcapsuleR	0.003274 +/- 0.000218	smt_trans_Middlecerebellarpeduncle	0.007188 +/- 0.000298	smt_long_Middlecerebellarpeduncle	0.006336 +/- 0.000436
6	smt_fa_CingulumhippocampusL	0.007198 +/- 0.000353	smt_md_AnteriorcoronaradiataR	0.002546 +/- 0.000268	smt_trans_MediallemniscusR	0.004117 +/- 0.000175	smt_long_ILFR	0.006330 +/- 0.000341
7	smt_fa_PosteriorcoronaradiataL	0.006508 +/- 0.000329	smt_md_ExternalcapsuleL	0.002322 +/- 0.000230	smt_trans_SuperiorcerebellarpeduncleL	0.004021 +/- 0.000254	smt_long_TapetumL	0.005978 +/- 0.000307
8	smt_fa_BodyCC	0.005793 +/- 0.000352	smt_md_RetrolenticularpartofinternalcapsuleL	0.002138 +/- 0.000156	smt_trans_Fornix	0.003947 +/- 0.000193	smt_long_PosteriorlimbofinternalcapsuleL	0.003443 +/- 0.000227
9	smt_fa_SuperiorcerebellarpeduncleR	0.005342 +/- 0.000277	smt_md_UFL	0.002052 +/- 0.000139	smt_trans_RetrolenticularpartofinternalcapsuleL	0.003340 +/- 0.000222	smt_long_CingulumcingulategyrusR	0.001990 +/- 0.000146
10	smt_fa_AnteriorcoronaradiataR	0.004254 +/- 0.000263	smt_md_MediallemniscusR	0.002021 +/- 0.000147	smt_trans_.PosteriorlimbofinternalcapsuleR	0.002548 +/- 0.000150	smt_long_ExternalcapsuleR	0.001398 +/- 0.000111
11	smt_fa_RetrolenticularpartofinternalcapsuleL	0.003852 +/- 0.000233	smt_md_CorticospinaltractR	0.001953 +/- 0.000092	smt_trans_SpleniumCC	0.002141 +/- 0.000190	smt_long_Pontine	0.001310 +/- 0.000065
12	smt_fa_ILFR	0.003573 +/- 0.000249	smt_md_CGR	0.001935 +/- 0.000137	smt_trans_PosteriorlimbofinternalcapsuleL	0.001932 +/- 0.000103	smt_long_Fornix_StriaterminalisL	0.001274 +/- 0.000102
13	smt_fa_Fornix_StriaterminalisL	0.003481 +/- 0.000199	smt_md_Fornix_StriaterminalisR	0.001719 +/- 0.000109	smt_trans_PosteriorthalamicradiationL	0.001572 +/- 0.000112	smt_long_SLFTL	0.001248 +/- 0.000101
14	smt_fa_PosteriorcoronaradiataR	0.003418 +/- 0.000266	smt_md_UncinatefasciculusR	0.001427 +/- 0.000073	smt_trans_ExternalcapsuleL	0.001474 +/- 0.000128	smt_long_SLFR	0.001240 +/- 0.000139
15	smt_fa_SuperiorcoronaradiataR	0.003350 +/- 0.000192	smt_md_SpleniumCC	0.001166 +/- 0.000115	smt_trans_SagittalstratumL	0.001264 +/- 0.000093	smt_long_SLTFR	0.001099 +/- 0.000080
16	smt_fa_Fornix_StriaterminalisR	0.003313 +/- 0.000144	smt_md_CINGL	0.001139 +/- 0.000070	smt_trans_UFL	0.001129 +/- 0.000093	smt_long_Fornix_StriaterminalisR	0.001023 +/- 0.000086
17	smt_fa_ILFL	0.003095 +/- 0.000190	smt_md_ATRR	0.001042 +/- 0.000083	smt_trans_ATRL	0.000984 +/- 0.000097	smt_long_CINGR	0.001014 +/- 0.000107
18	smt_fa_FMAJ	0.002902 +/- 0.000211	smt_md_FMIN	0.001034 +/- 0.000163	smt_trans_SLTFR	0.000931 +/- 0.000107	smt_long_CINGL	0.000993 +/- 0.000107
19	smt_fa_Pontine	0.002393 +/- 0.000131	smt_md_RetrolenticularpartofinternalcapsuleR	0.001004 +/- 0.000078	smt_trans_AnteriorcoronaradiataR	0.000913 +/- 0.000108	smt_long_CorticospinaltractR	0.000980 +/- 0.000064
20	smt_fa_SuperiorlongitudinalfasciculusL	0.002307 +/- 0.000155	smt_md_PosteriorthalamicradiationL	0.000914 +/- 0.000073	smt_trans_CingulumhippocampusL	0.000881 +/- 0.000066	smt_long_AnteriorcoronaradiataR	0.000967 +/- 0.000104
21	smt_fa_TapetumR	0.002278 +/- 0.000141	smt_md_CSTL	0.000865 +/- 0.000117	smt_trans_Mean	0.000768 +/- 0.000177	smt_long_AnteriorlimbofinternalcapsuleL	0.000917 +/- 0.000097
22	smt_fa_CingulumcingulategyrusL	0.002108 +/- 0.000119	smt_md_CingulumcingulategyrusR	0.000849 +/- 0.000083	smt_trans_TapetumR	0.000693 +/- 0.000086	smt_long_UFL	0.000838 +/- 0.000084
23	smt_fa_ATRR	0.001438 +/- 0.000144	smt_md_UncinatefasciculusL	0.000626 +/- 0.000069	smt_trans_CGR	0.000593 +/- 0.000062	smt_long_ILFL	0.000828 +/- 0.000061
24	smt_fa_CingulumhippocampusR	0.001234 +/- 0.000076	smt_md_CingulumcingulategyrusL	0.000602 +/- 0.000045	smt_trans_AnteriorlimbofinternalcapsuleR	0.000581 +/- 0.000067	smt_long_UncinatefasciculusR	0.000778 +/- 0.000042
25	smt_fa_PosteriorlimbofinternalcapsuleL	0.001176 +/- 0.000094	smt_md_.PosteriorlimbofinternalcapsuleR	0.000588 +/- 0.000048	smt_trans_PosteriorcoronaradiataR	0.000579 +/- 0.000107	smt_long_ExternalcapsuleL	0.000763 +/- 0.000077
26	smt_fa_RetrolenticularpartofinternalcapsuleR	0.001046 +/- 0.000083	smt_md_InferiorcerebellarpeduncleL	0.000575 +/- 0.000054	smt_trans_FMAJ	0.000575 +/- 0.000079	smt_long_SuperiorlongitudinalfasciculusL	0.000755 +/- 0.000107
27	smt_fa_PosteriorthalamicradiationL	0.000988 +/- 0.000087	smt_md_MediallemniscusL	0.000570 +/- 0.000065	smt_trans_RetrolenticularpartofinternalcapsuleR	0.000571 +/- 0.000062	smt_long_RetrolenticularpartofinternalcapsuleR	0.000648 +/- 0.000055
28	smt_fa_CSTR	0.000951 +/- 0.000110	smt_md_CINGR	0.000518 +/- 0.000072	smt_trans_MediallemniscusL	0.000567 +/- 0.000043	smt_long_SpleniumCC	0.000562 +/- 0.000052
29	smt_fa_SagittalstratumL	0.000905 +/- 0.000071	smt_md_SLFR	0.000482 +/- 0.000085	smt_trans_CorticospinaltractR	0.000524 +/- 0.000056	smt_long_SuperiorfrontooccipitalfasciculusL	0.000538 +/- 0.000040
30	smt_fa_SLTFR	0.000865 +/- 0.000089	smt_md_SuperiorfrontooccipitalfasciculusR	0.000444 +/- 0.000050	smt_trans_Pontine	0.000414 +/- 0.000039	smt_long_InferiorcerebellarpeduncleR	0.000513 +/- 0.000046
31	smt_fa_SLFR	0.000721 +/- 0.000122	smt_md_PosteriorlimbofinternalcapsuleL	0.000426 +/- 0.000037	smt_trans_ExternalcapsuleR	0.000359 +/- 0.000036	smt_long_CerebralpeduncleR	0.000489 +/- 0.000048
32	smt_fa_MediallemniscusL	0.000689 +/- 0.000043	smt_md_SLFTL	0.000409 +/- 0.000052	smt_trans_UFR	0.000318 +/- 0.000045	smt_long_CerebralpeduncleL	0.000484 +/- 0.000033
33	smt_fa_CorticospinaltractR	0.000650 +/- 0.000045	smt_md_SuperiorfrontooccipitalfasciculusL	0.000380 +/- 0.000038	smt_trans_SuperiorfrontooccipitalfasciculusL	0.000295 +/- 0.000052	smt_long_MediallemniscusR	0.000479 +/- 0.000040
34	smt_fa_SuperiorfrontooccipitalfasciculusL	0.000609 +/- 0.000037	smt_md_SuperiorcerebellarpeduncleL	0.000373 +/- 0.000040	smt_trans_CingulumhippocampusR	0.000254 +/- 0.000025	smt_long_CSTL	0.000447 +/- 0.000049
35	smt_fa_.PosteriorlimbofinternalcapsuleR	0.000607 +/- 0.000045	smt_md_Middlecerebellarpeduncle	0.000372 +/- 0.000057	smt_trans_PosteriorcoronaradiataL	0.000252 +/- 0.000046	smt_long_ATRR	0.000431 +/- 0.000046
36	smt_fa_SLFTL	0.000594 +/- 0.000082	smt_md_ILFR	0.000343 +/- 0.000036	smt_trans_CSTR	0.000244 +/- 0.000072	smt_long_CingulumhippocampusL	0.000400 +/- 0.000058
37	smt_fa_SuperiorcerebellarpeduncleL	0.000547 +/- 0.000046	smt_md_SuperiorcerebellarpeduncleR	0.000337 +/- 0.000037	smt_trans_SuperiorlongitudinalfasciculusR	0.000242 +/- 0.000026	smt_long_AnteriorlimbofinternalcapsuleR	0.000392 +/- 0.000045
38	smt_fa_CingulumcingulategyrusR	0.000527 +/- 0.000060	smt_md_PosteriorcoronaradiataL	0.000322 +/- 0.000036	smt_trans_SagittalstratumR	0.000234 +/- 0.000029	smt_long_SuperiorcerebellarpeduncleR	0.000385 +/- 0.000034
39	smt_fa_SagittalstratumR	0.000484 +/- 0.000049	smt_md_CorticospinaltractL	0.000247 +/- 0.000022	smt_trans_SuperiorlongitudinalfasciculusL	0.000226 +/- 0.000034	smt_long_PosteriorthalamicradiationL	0.000385 +/- 0.000039
40	smt_fa_UncinatefasciculusR	0.000477 +/- 0.000050	smt_md_InferiorcerebellarpeduncleR	0.000207 +/- 0.000025	smt_trans_CingulumcingulategyrusL	0.000206 +/- 0.000027	smt_long_TapetumR	0.000383 +/- 0.000054
41	smt_fa_SLFL	0.000470 +/- 0.000049	smt_md_ATRL	0.000190 +/- 0.000045	smt_trans_InferiorcerebellarpeduncleR	0.000205 +/- 0.000034	smt_long_RetrolenticularpartofinternalcapsuleL	0.000346 +/- 0.000029
42	smt_fa_ExternalcapsuleR	0.000469 +/- 0.000030	smt_md_SuperiorlongitudinalfasciculusL	0.000180 +/- 0.000028	smt_trans_ILFR	0.000199 +/- 0.000018	smt_long_CGL	0.000316 +/- 0.000046
43	smt_fa_UncinatefasciculusL	0.000439 +/- 0.000038	smt_md_CingulumhippocampusR	0.000172 +/- 0.000019	smt_trans_Fornix_StriaterminalisL	0.000182 +/- 0.000029	smt_long_FMIN	0.000293 +/- 0.000046
44	smt_fa_SpleniumCC	0.000428 +/- 0.000047	smt_md_CerebralpeduncleL	0.000162 +/- 0.000036	smt_trans_CSTL	0.000170 +/- 0.000060	smt_long_SuperiorcoronaradiataL	0.000283 +/- 0.000029
45	smt_fa_CSTL	0.000407 +/- 0.000065	smt_md_PosteriorcoronaradiataR	0.000152 +/- 0.000017	smt_trans_BodyCC	0.000165 +/- 0.000028	smt_long_.PosteriorlimbofinternalcapsuleR	0.000267 +/- 0.000021
46	smt_fa_Mean	0.000387 +/- 0.000084	smt_md_BodyCC	0.000151 +/- 0.000017	smt_trans_CerebralpeduncleL	0.000147 +/- 0.000023	smt_long_UncinatefasciculusL	0.000238 +/- 0.000020
47	smt_fa_IFOFL	0.000342 +/- 0.000054	smt_md_SagittalstratumL	0.000147 +/- 0.000020	smt_trans_SuperiorcoronaradiataR	0.000138 +/- 0.000026	smt_long_CorticospinaltractL	0.000226 +/- 0.000019
48	smt_fa_CerebralpeduncleR	0.000285 +/- 0.000021	smt_md_SuperiorcoronaradiataL	0.000146 +/- 0.000013	smt_trans_CINGR	0.000127 +/- 0.000031	smt_long_IFOFR	0.000222 +/- 0.000029
49	smt_fa_CGL	0.000279 +/- 0.000033	smt_md_TapetumL	0.000124 +/- 0.000020	smt_trans_SuperiorfrontooccipitalfasciculusR	0.000126 +/- 0.000017	smt_long_Mean	0.000217 +/- 0.000035
50	smt_fa_CINGR	0.000263 +/- 0.000033	smt_md_IFOFR	0.000120 +/- 0.000014	smt_trans_PosteriorthalamicradiationR	0.000125 +/- 0.000023	smt_long_CGR	0.000211 +/- 0.000041
51	smt_fa_UFL	0.000261 +/- 0.000030	smt_md_FMAJ	0.000114 +/- 0.000017	smt_trans_AnteriorlimbofinternalcapsuleL	0.000116 +/- 0.000019	smt_long_InferiorcerebellarpeduncleL	0.000211 +/- 0.000047
52	smt_fa_SuperiorfrontooccipitalfasciculusR	0.000260 +/- 0.000031	smt_md_UFR	0.000112 +/- 0.000032	smt_trans_CINGL	0.000110 +/- 0.000017	smt_long_UFR	0.000188 +/- 0.000018
53	smt_fa_CorticospinaltractL	0.000245 +/- 0.000026	smt_md_CerebralpeduncleR	0.000108 +/- 0.000018	smt_trans_CingulumcingulategyrusR	0.000107 +/- 0.000029	smt_long_FMAJ	0.000186 +/- 0.000029
54	smt_fa_ExternalcapsuleL	0.000233 +/- 0.000024	smt_md_GenuCC	0.000108 +/- 0.000020	smt_trans_UncinatefasciculusL	0.000092 +/- 0.000018	smt_long_GenuCC	0.000172 +/- 0.000048
55	smt_fa_ATRL	0.000220 +/- 0.000027	smt_md_ILFL	0.000096 +/- 0.000017	smt_trans_CerebralpeduncleR	0.000092 +/- 0.000014	smt_long_AnteriorcoronaradiataL	0.000164 +/- 0.000031
56	smt_fa_AnteriorlimbofinternalcapsuleL	0.000217 +/- 0.000021	smt_md_SagittalstratumR	0.000094 +/- 0.000033	smt_trans_SLFL	0.000057 +/- 0.000014	smt_long_SagittalstratumL	0.000153 +/- 0.000016
57	smt_fa_MediallemniscusR	0.000187 +/- 0.000020	smt_md_Pontine	0.000071 +/- 0.000006	smt_trans_TapetumL	0.000043 +/- 0.000009	smt_long_PosteriorcoronaradiataL	0.000131 +/- 0.000014
58	smt_fa_CerebralpeduncleL	0.000172 +/- 0.000014	smt_md_SuperiorcoronaradiataR	0.000062 +/- 0.000024	smt_trans_ILFL	0.000041 +/- 0.000004	smt_long_CSTR	0.000122 +/- 0.000015
59	smt_fa_AnteriorcoronaradiataL	0.000154 +/- 0.000020	smt_md_CingulumhippocampusL	0.000062 +/- 0.000009	smt_trans_SuperiorcoronaradiataL	0.000037 +/- 0.000008	smt_long_ATRL	0.000113 +/- 0.000011
60	smt_fa_SuperiorcoronaradiataL	0.000152 +/- 0.000020	smt_md_Fornix_StriaterminalisL	0.000054 +/- 0.000008	smt_trans_IFOFL	0.000023 +/- 0.000005	smt_long_SuperiorfrontooccipitalfasciculusR	0.000112 +/- 0.000017
61	smt_fa_PosteriorthalamicradiationR	0.000145 +/- 0.000024	smt_md_AnteriorcoronaradiataL	0.000054 +/- 0.000015	smt_trans_UncinatefasciculusR	0.000012 +/- 0.000004	smt_long_MediallemniscusL	0.000104 +/- 0.000021
62	smt_fa_AnteriorlimbofinternalcapsuleR	0.000138 +/- 0.000021	smt_md_SuperiorlongitudinalfasciculusR	0.000048 +/- 0.000023	NA	NA	smt_long_SuperiorlongitudinalfasciculusR	0.000096 +/- 0.000015
63	smt_fa_InferiorcerebellarpeduncleL	0.000108 +/- 0.000016	smt_md_SLTFR	0.000027 +/- 0.000006	NA	NA	smt_long_PosteriorthalamicradiationR	0.000093 +/- 0.000019
64	smt_fa_CGR	0.000095 +/- 0.000021	smt_md_CGL	0.000021 +/- 0.000008	NA	NA	smt_long_SagittalstratumR	0.000086 +/- 0.000018
65	smt_fa_UFR	0.000090 +/- 0.000018	smt_md_PosteriorthalamicradiationR	0.000015 +/- 0.000002	NA	NA	smt_long_CingulumhippocampusR	0.000077 +/- 0.000015
66	smt_fa_TapetumL	0.000073 +/- 0.000012	NA	NA	NA	NA	smt_long_SuperiorcerebellarpeduncleL	0.000071 +/- 0.000012
67	smt_fa_IFOFR	0.000057 +/- 0.000011	NA	NA	NA	NA	smt_long_PosteriorcoronaradiataR	0.000050 +/- 0.000016
68	smt_fa_CINGL	0.000041 +/- 0.000004	NA	NA	NA	NA	smt_long_SLFL	0.000048 +/- 0.000012
69	smt_fa_InferiorcerebellarpeduncleR	0.000037 +/- 0.000007	NA	NA	NA	NA	NA	NA
