# Supplementary material for: Brain‐wide associations between white matter and age highlight the role of fornix microstructure in brain ageing
Source: Hum Brain Mapp. 2023 May 17;44(10):4101–19. doi: 10.1002/hbm.26333 (PMC10258541; doi:10.1002/hbm.26333)
Supplement: Supplementary file 2 — Data S2: Supporting information. [file HBM-44-4101-s002.zip › SMTmc_Feature_var_explained.csv]

	mcSMT-extra md Region	mcSMT-extra md Variance Explained	mcSMT-extra trans Region	mcSMT-extra trans Variance Explained	mcSMT-diff Region	mcSMT-diff Variance Explained	mcSMT-intra Region	mcSMT-intra Variance Explained
1	smt_mc_diff_BodyCC	0.015201 +/- 0.000566	smt_mc_extramd_AnteriorlimbofinternalcapsuleL	0.012842 +/- 0.000738	smt_mc_extratrans_Fornix	0.049790 +/- 0.001345	smt_mc_intra_FMIN	0.044356 +/- 0.000897
2	smt_mc_diff_FMIN	0.009635 +/- 0.000367	smt_mc_extramd_Fornix	0.007167 +/- 0.000377	smt_mc_extratrans_Fornix_StriaterminalisR	0.020143 +/- 0.000596	smt_mc_intra_Fornix	0.028860 +/- 0.000899
3	smt_mc_diff_ILFL	0.009054 +/- 0.000344	smt_mc_extramd_CingulumcingulategyrusL	0.006194 +/- 0.000378	smt_mc_extratrans_ExternalcapsuleR	0.016292 +/- 0.000658	smt_mc_intra_SuperiorlongitudinalfasciculusR	0.014000 +/- 0.000580
4	smt_mc_diff_CingulumcingulategyrusL	0.005848 +/- 0.000258	smt_mc_extramd_AnteriorlimbofinternalcapsuleR	0.004623 +/- 0.000277	smt_mc_extratrans_TapetumR	0.007993 +/- 0.000320	smt_mc_intra_SuperiorcerebellarpeduncleR	0.009101 +/- 0.000309
5	smt_mc_diff_PosteriorlimbofinternalcapsuleL	0.005498 +/- 0.000280	smt_mc_extramd_CorticospinaltractR	0.003176 +/- 0.000159	smt_mc_extratrans_UFL	0.007858 +/- 0.000432	smt_mc_intra_Middlecerebellarpeduncle	0.008519 +/- 0.000339
6	smt_mc_diff_CingulumcingulategyrusR	0.005336 +/- 0.000300	smt_mc_extramd_CingulumcingulategyrusR	0.003142 +/- 0.000203	smt_mc_extratrans_AnteriorlimbofinternalcapsuleR	0.006853 +/- 0.000340	smt_mc_intra_BodyCC	0.006626 +/- 0.000365
7	smt_mc_diff_Fornix	0.005277 +/- 0.000288	smt_mc_extramd_ExternalcapsuleR	0.003139 +/- 0.000205	smt_mc_extratrans_SuperiorcerebellarpeduncleR	0.006608 +/- 0.000356	smt_mc_intra_GenuCC	0.005767 +/- 0.000376
8	smt_mc_diff_Middlecerebellarpeduncle	0.004252 +/- 0.000231	smt_mc_extramd_SLFTL	0.002783 +/- 0.000196	smt_mc_extratrans_RetrolenticularpartofinternalcapsuleL	0.005569 +/- 0.000317	smt_mc_intra_CingulumhippocampusL	0.004539 +/- 0.000233
9	smt_mc_diff_Pontine	0.003237 +/- 0.000157	smt_mc_extramd_ILFL	0.002368 +/- 0.000178	smt_mc_extratrans_MediallemniscusR	0.003339 +/- 0.000194	smt_mc_intra_PosteriorcoronaradiataL	0.004234 +/- 0.000286
10	smt_mc_diff_PosteriorcoronaradiataR	0.003207 +/- 0.000243	smt_mc_extramd_SpleniumCC	0.001900 +/- 0.000176	smt_mc_extratrans_Middlecerebellarpeduncle	0.002964 +/- 0.000186	smt_mc_intra_TapetumR	0.003809 +/- 0.000216
11	smt_mc_diff_PosteriorcoronaradiataL	0.002618 +/- 0.000225	smt_mc_extramd_TapetumR	0.001758 +/- 0.000148	smt_mc_extratrans_UncinatefasciculusR	0.002722 +/- 0.000172	smt_mc_intra_ATRR	0.003517 +/- 0.000247
12	smt_mc_diff_PosteriorthalamicradiationR	0.002315 +/- 0.000186	smt_mc_extramd_Fornix_StriaterminalisR	0.001704 +/- 0.000128	smt_mc_extratrans_MediallemniscusL	0.002316 +/- 0.000109	smt_mc_intra_RetrolenticularpartofinternalcapsuleL	0.003212 +/- 0.000218
13	smt_mc_diff_AnteriorlimbofinternalcapsuleL	0.001979 +/- 0.000157	smt_mc_extramd_ILFR	0.001374 +/- 0.000092	smt_mc_extratrans_CerebralpeduncleR	0.001718 +/- 0.000152	smt_mc_intra_CingulumhippocampusR	0.002707 +/- 0.000123
14	smt_mc_diff_SLFR	0.001813 +/- 0.000163	smt_mc_extramd_RetrolenticularpartofinternalcapsuleL	0.001264 +/- 0.000115	smt_mc_extratrans_CerebralpeduncleL	0.001482 +/- 0.000089	smt_mc_intra_RetrolenticularpartofinternalcapsuleR	0.002584 +/- 0.000206
15	smt_mc_diff_ExternalcapsuleL	0.001684 +/- 0.000077	smt_mc_extramd_SuperiorlongitudinalfasciculusL	0.001222 +/- 0.000114	smt_mc_extratrans_RetrolenticularpartofinternalcapsuleR	0.001477 +/- 0.000146	smt_mc_intra_PosteriorthalamicradiationR	0.002118 +/- 0.000181
16	smt_mc_diff_TapetumR	0.001629 +/- 0.000108	smt_mc_extramd_UncinatefasciculusR	0.000898 +/- 0.000059	smt_mc_extratrans_PosteriorlimbofinternalcapsuleL	0.001346 +/- 0.000097	smt_mc_intra_.PosteriorlimbofinternalcapsuleR	0.002089 +/- 0.000140
17	smt_mc_diff_GenuCC	0.001580 +/- 0.000126	smt_mc_extramd_CGL	0.000870 +/- 0.000085	smt_mc_extratrans_CINGL	0.001317 +/- 0.000105	smt_mc_intra_Pontine	0.002018 +/- 0.000131
18	smt_mc_diff_AnteriorcoronaradiataL	0.001275 +/- 0.000152	smt_mc_extramd_PosteriorthalamicradiationL	0.000771 +/- 0.000111	smt_mc_extratrans_SuperiorcerebellarpeduncleL	0.001251 +/- 0.000085	smt_mc_intra_AnteriorcoronaradiataR	0.001916 +/- 0.000203
19	smt_mc_diff_AnteriorcoronaradiataR	0.001224 +/- 0.000106	smt_mc_extramd_ATRR	0.000727 +/- 0.000086	smt_mc_extratrans_ATRR	0.001183 +/- 0.000116	smt_mc_intra_PosteriorthalamicradiationL	0.001907 +/- 0.000131
20	smt_mc_diff_SLTFR	0.001197 +/- 0.000081	smt_mc_extramd_CGR	0.000655 +/- 0.000063	smt_mc_extratrans_PosteriorcoronaradiataL	0.001175 +/- 0.000101	smt_mc_intra_ExternalcapsuleL	0.001612 +/- 0.000184
21	smt_mc_diff_SuperiorcoronaradiataR	0.001070 +/- 0.000114	smt_mc_extramd_MediallemniscusR	0.000654 +/- 0.000057	smt_mc_extratrans_.PosteriorlimbofinternalcapsuleR	0.001027 +/- 0.000105	smt_mc_intra_FMAJ	0.001583 +/- 0.000178
22	smt_mc_diff_ExternalcapsuleR	0.001057 +/- 0.000082	smt_mc_extramd_CINGL	0.000621 +/- 0.000067	smt_mc_extratrans_UncinatefasciculusL	0.000908 +/- 0.000081	smt_mc_intra_UFL	0.001177 +/- 0.000109
23	smt_mc_diff_CerebralpeduncleL	0.001012 +/- 0.000069	smt_mc_extramd_RetrolenticularpartofinternalcapsuleR	0.000573 +/- 0.000044	smt_mc_extratrans_CSTL	0.000880 +/- 0.000134	smt_mc_intra_SuperiorlongitudinalfasciculusL	0.001162 +/- 0.000105
24	smt_mc_diff_ILFR	0.001007 +/- 0.000109	smt_mc_extramd_SuperiorcerebellarpeduncleL	0.000554 +/- 0.000052	smt_mc_extratrans_PosteriorthalamicradiationL	0.000809 +/- 0.000090	smt_mc_intra_Fornix_StriaterminalisR	0.001118 +/- 0.000097
25	smt_mc_diff_ATRL	0.000992 +/- 0.000160	smt_mc_extramd_InferiorcerebellarpeduncleR	0.000547 +/- 0.000054	smt_mc_extratrans_CGR	0.000797 +/- 0.000084	smt_mc_intra_CerebralpeduncleR	0.001106 +/- 0.000092
26	smt_mc_diff_CerebralpeduncleR	0.000964 +/- 0.000088	smt_mc_extramd_SagittalstratumR	0.000516 +/- 0.000079	smt_mc_extratrans_Fornix_StriaterminalisL	0.000786 +/- 0.000105	smt_mc_intra_Fornix_StriaterminalisL	0.001064 +/- 0.000064
27	smt_mc_diff_.PosteriorlimbofinternalcapsuleR	0.000951 +/- 0.000107	smt_mc_extramd_UncinatefasciculusL	0.000470 +/- 0.000045	smt_mc_extratrans_CorticospinaltractR	0.000669 +/- 0.000062	smt_mc_intra_SagittalstratumL	0.000966 +/- 0.000085
28	smt_mc_diff_UFR	0.000761 +/- 0.000052	smt_mc_extramd_SuperiorcoronaradiataR	0.000458 +/- 0.000045	smt_mc_extratrans_SagittalstratumR	0.000542 +/- 0.000046	smt_mc_intra_AnteriorlimbofinternalcapsuleL	0.000910 +/- 0.000095
29	smt_mc_diff_AnteriorlimbofinternalcapsuleR	0.000753 +/- 0.000071	smt_mc_extramd_SLFR	0.000416 +/- 0.000068	smt_mc_extratrans_InferiorcerebellarpeduncleR	0.000521 +/- 0.000043	smt_mc_intra_SLFR	0.000850 +/- 0.000067
30	smt_mc_diff_SuperiorfrontooccipitalfasciculusL	0.000730 +/- 0.000048	smt_mc_extramd_Middlecerebellarpeduncle	0.000379 +/- 0.000032	smt_mc_extratrans_ExternalcapsuleL	0.000450 +/- 0.000083	smt_mc_intra_SuperiorfrontooccipitalfasciculusL	0.000782 +/- 0.000076
31	smt_mc_diff_FMAJ	0.000671 +/- 0.000085	smt_mc_extramd_SagittalstratumL	0.000376 +/- 0.000045	smt_mc_extratrans_SLFTL	0.000417 +/- 0.000055	smt_mc_intra_MediallemniscusL	0.000755 +/- 0.000069
32	smt_mc_diff_InferiorcerebellarpeduncleR	0.000627 +/- 0.000053	smt_mc_extramd_AnteriorcoronaradiataR	0.000317 +/- 0.000089	smt_mc_extratrans_SuperiorlongitudinalfasciculusR	0.000413 +/- 0.000049	smt_mc_intra_CorticospinaltractR	0.000748 +/- 0.000063
33	smt_mc_diff_UncinatefasciculusL	0.000599 +/- 0.000044	smt_mc_extramd_SuperiorfrontooccipitalfasciculusR	0.000314 +/- 0.000039	smt_mc_extratrans_CingulumhippocampusL	0.000344 +/- 0.000028	smt_mc_intra_CorticospinaltractL	0.000715 +/- 0.000058
34	smt_mc_diff_SLFTL	0.000584 +/- 0.000054	smt_mc_extramd_SLTFR	0.000310 +/- 0.000046	smt_mc_extratrans_CingulumhippocampusR	0.000309 +/- 0.000037	smt_mc_intra_SuperiorcerebellarpeduncleL	0.000654 +/- 0.000052
35	smt_mc_diff_SuperiorcoronaradiataL	0.000574 +/- 0.000046	smt_mc_extramd_CorticospinaltractL	0.000265 +/- 0.000023	smt_mc_extratrans_IFOFR	0.000269 +/- 0.000030	smt_mc_intra_MediallemniscusR	0.000639 +/- 0.000041
36	smt_mc_diff_InferiorcerebellarpeduncleL	0.000555 +/- 0.000046	smt_mc_extramd_PosteriorcoronaradiataL	0.000257 +/- 0.000026	smt_mc_extratrans_GenuCC	0.000269 +/- 0.000038	smt_mc_intra_AnteriorlimbofinternalcapsuleR	0.000514 +/- 0.000094
37	smt_mc_diff_MediallemniscusR	0.000476 +/- 0.000056	smt_mc_extramd_InferiorcerebellarpeduncleL	0.000230 +/- 0.000029	smt_mc_extratrans_AnteriorcoronaradiataR	0.000251 +/- 0.000038	smt_mc_intra_CingulumcingulategyrusL	0.000441 +/- 0.000040
38	smt_mc_diff_SuperiorlongitudinalfasciculusL	0.000426 +/- 0.000054	smt_mc_extramd_SuperiorcerebellarpeduncleR	0.000228 +/- 0.000039	smt_mc_extratrans_BodyCC	0.000228 +/- 0.000053	smt_mc_intra_ExternalcapsuleR	0.000414 +/- 0.000042
39	smt_mc_diff_RetrolenticularpartofinternalcapsuleR	0.000412 +/- 0.000057	smt_mc_extramd_.PosteriorlimbofinternalcapsuleR	0.000189 +/- 0.000028	smt_mc_extratrans_SpleniumCC	0.000200 +/- 0.000027	smt_mc_intra_SagittalstratumR	0.000356 +/- 0.000049
40	smt_mc_diff_SuperiorcerebellarpeduncleR	0.000386 +/- 0.000036	smt_mc_extramd_CINGR	0.000182 +/- 0.000026	smt_mc_extratrans_CINGR	0.000199 +/- 0.000053	smt_mc_intra_PosteriorcoronaradiataR	0.000353 +/- 0.000045
41	smt_mc_diff_UFL	0.000316 +/- 0.000026	smt_mc_extramd_Mean	0.000181 +/- 0.000018	smt_mc_extratrans_PosteriorthalamicradiationR	0.000171 +/- 0.000015	smt_mc_intra_CGR	0.000289 +/- 0.000024
42	smt_mc_diff_Fornix_StriaterminalisL	0.000302 +/- 0.000025	smt_mc_extramd_FMIN	0.000165 +/- 0.000021	smt_mc_extratrans_FMAJ	0.000170 +/- 0.000055	smt_mc_intra_SpleniumCC	0.000265 +/- 0.000045
43	smt_mc_diff_SpleniumCC	0.000293 +/- 0.000027	smt_mc_extramd_UFL	0.000163 +/- 0.000021	smt_mc_extratrans_CorticospinaltractL	0.000155 +/- 0.000019	smt_mc_intra_Mean	0.000251 +/- 0.000105
44	smt_mc_diff_SuperiorlongitudinalfasciculusR	0.000278 +/- 0.000033	smt_mc_extramd_MediallemniscusL	0.000155 +/- 0.000020	smt_mc_extratrans_AnteriorlimbofinternalcapsuleL	0.000150 +/- 0.000024	smt_mc_intra_ATRL	0.000243 +/- 0.000029
45	smt_mc_diff_CingulumhippocampusL	0.000270 +/- 0.000021	smt_mc_extramd_CSTL	0.000155 +/- 0.000022	smt_mc_extratrans_UFR	0.000149 +/- 0.000055	smt_mc_intra_UncinatefasciculusL	0.000241 +/- 0.000027
46	smt_mc_diff_CorticospinaltractR	0.000264 +/- 0.000035	smt_mc_extramd_ExternalcapsuleL	0.000153 +/- 0.000031	smt_mc_extratrans_SuperiorlongitudinalfasciculusL	0.000141 +/- 0.000037	smt_mc_intra_UFR	0.000236 +/- 0.000024
47	smt_mc_diff_PosteriorthalamicradiationL	0.000256 +/- 0.000033	smt_mc_extramd_CerebralpeduncleR	0.000147 +/- 0.000021	smt_mc_extratrans_SuperiorfrontooccipitalfasciculusR	0.000134 +/- 0.000016	smt_mc_intra_PosteriorlimbofinternalcapsuleL	0.000214 +/- 0.000037
48	smt_mc_diff_SuperiorcerebellarpeduncleL	0.000226 +/- 0.000026	smt_mc_extramd_SuperiorfrontooccipitalfasciculusL	0.000147 +/- 0.000017	smt_mc_extratrans_SagittalstratumL	0.000132 +/- 0.000022	smt_mc_intra_IFOFR	0.000201 +/- 0.000061
49	smt_mc_diff_CorticospinaltractL	0.000180 +/- 0.000024	smt_mc_extramd_SuperiorlongitudinalfasciculusR	0.000138 +/- 0.000026	smt_mc_extratrans_CingulumcingulategyrusR	0.000109 +/- 0.000032	smt_mc_intra_InferiorcerebellarpeduncleR	0.000182 +/- 0.000031
50	smt_mc_diff_CSTL	0.000179 +/- 0.000022	smt_mc_extramd_GenuCC	0.000128 +/- 0.000020	smt_mc_extratrans_Mean	0.000105 +/- 0.000043	smt_mc_intra_SLFL	0.000171 +/- 0.000023
51	smt_mc_diff_Fornix_StriaterminalisR	0.000175 +/- 0.000024	smt_mc_extramd_CerebralpeduncleL	0.000122 +/- 0.000012	smt_mc_extratrans_SuperiorfrontooccipitalfasciculusL	0.000102 +/- 0.000011	smt_mc_intra_ILFR	0.000167 +/- 0.000034
52	smt_mc_diff_CINGL	0.000167 +/- 0.000027	smt_mc_extramd_IFOFR	0.000111 +/- 0.000020	smt_mc_extratrans_ILFL	0.000094 +/- 0.000014	smt_mc_intra_SuperiorfrontooccipitalfasciculusR	0.000159 +/- 0.000027
53	smt_mc_diff_CGL	0.000166 +/- 0.000022	smt_mc_extramd_Pontine	0.000100 +/- 0.000011	smt_mc_extratrans_ATRL	0.000092 +/- 0.000012	smt_mc_intra_SuperiorcoronaradiataL	0.000159 +/- 0.000021
54	smt_mc_diff_RetrolenticularpartofinternalcapsuleL	0.000166 +/- 0.000013	smt_mc_extramd_ATRL	0.000092 +/- 0.000022	smt_mc_extratrans_SLFL	0.000089 +/- 0.000026	smt_mc_intra_SLFTL	0.000157 +/- 0.000017
55	smt_mc_diff_CGR	0.000153 +/- 0.000017	smt_mc_extramd_TapetumL	0.000089 +/- 0.000010	smt_mc_extratrans_CSTR	0.000080 +/- 0.000019	smt_mc_intra_SuperiorcoronaradiataR	0.000127 +/- 0.000011
56	smt_mc_diff_CINGR	0.000119 +/- 0.000014	smt_mc_extramd_SuperiorcoronaradiataL	0.000061 +/- 0.000017	smt_mc_extratrans_ILFR	0.000075 +/- 0.000024	smt_mc_intra_CSTL	0.000118 +/- 0.000022
57	smt_mc_diff_CingulumhippocampusR	0.000116 +/- 0.000014	smt_mc_extramd_PosteriorthalamicradiationR	0.000056 +/- 0.000008	smt_mc_extratrans_FMIN	0.000075 +/- 0.000015	smt_mc_intra_CINGL	0.000082 +/- 0.000010
58	smt_mc_diff_IFOFL	0.000108 +/- 0.000031	smt_mc_extramd_AnteriorcoronaradiataL	0.000053 +/- 0.000011	smt_mc_extratrans_CingulumcingulategyrusL	0.000069 +/- 0.000015	smt_mc_intra_ILFL	0.000080 +/- 0.000032
59	smt_mc_diff_MediallemniscusL	0.000106 +/- 0.000013	smt_mc_extramd_PosteriorlimbofinternalcapsuleL	0.000049 +/- 0.000010	smt_mc_extratrans_PosteriorcoronaradiataR	0.000058 +/- 0.000015	smt_mc_intra_CerebralpeduncleL	0.000073 +/- 0.000011
60	smt_mc_diff_SagittalstratumL	0.000079 +/- 0.000014	smt_mc_extramd_UFR	0.000044 +/- 0.000010	smt_mc_extratrans_SuperiorcoronaradiataL	0.000043 +/- 0.000005	smt_mc_intra_SLTFR	0.000059 +/- 0.000006
61	smt_mc_diff_TapetumL	0.000075 +/- 0.000009	smt_mc_extramd_PosteriorcoronaradiataR	0.000037 +/- 0.000015	smt_mc_extratrans_TapetumL	0.000042 +/- 0.000013	smt_mc_intra_TapetumL	0.000057 +/- 0.000011
62	smt_mc_diff_UncinatefasciculusR	0.000064 +/- 0.000011	smt_mc_extramd_BodyCC	0.000035 +/- 0.000007	smt_mc_extratrans_Pontine	0.000035 +/- 0.000006	smt_mc_intra_InferiorcerebellarpeduncleL	0.000051 +/- 0.000009
63	smt_mc_diff_SagittalstratumR	0.000062 +/- 0.000010	smt_mc_extramd_IFOFL	0.000034 +/- 0.000008	smt_mc_extratrans_InferiorcerebellarpeduncleL	0.000033 +/- 0.000005	smt_mc_intra_CingulumcingulategyrusR	0.000046 +/- 0.000011
64	smt_mc_diff_SuperiorfrontooccipitalfasciculusR	0.000051 +/- 0.000008	smt_mc_extramd_CSTR	0.000031 +/- 0.000005	smt_mc_extratrans_SLFR	0.000026 +/- 0.000004	smt_mc_intra_UncinatefasciculusR	0.000045 +/- 0.000008
65	smt_mc_diff_CSTR	0.000017 +/- 0.000001	smt_mc_extramd_FMAJ	0.000029 +/- 0.000007	smt_mc_extratrans_CGL	0.000022 +/- 0.000005	smt_mc_intra_CSTR	0.000023 +/- 0.000010
66	NA	NA	smt_mc_extramd_CingulumhippocampusL	0.000024 +/- 0.000003	smt_mc_extratrans_IFOFL	0.000014 +/- 0.000005	NA	NA
67	NA	NA	smt_mc_extramd_SLFL	0.000024 +/- 0.000005	smt_mc_extratrans_SuperiorcoronaradiataR	0.000013 +/- 0.000005	NA	NA
68	NA	NA	smt_mc_extramd_CingulumhippocampusR	0.000023 +/- 0.000006	NA	NA	NA	NA
69	NA	NA	smt_mc_extramd_Fornix_StriaterminalisL	0.000015 +/- 0.000004	NA	NA	NA	NA
