# Supplementary material for: Brain‐wide associations between white matter and age highlight the role of fornix microstructure in brain ageing
Source: Hum Brain Mapp. 2023 May 17;44(10):4101–19. doi: 10.1002/hbm.26333 (PMC10258541; doi:10.1002/hbm.26333)
Supplement: Supplementary file 2 — Data S2: Supporting information. [file HBM-44-4101-s002.zip › BRIA_Feature_var_explained.csv]

	BRIA-vintra Region	BRIA-vintra Variance Explained	BRIA-vextra Region	BRIA-vextra Variance Explained	BRIA-vCSF Region	BRIA-vCSF Variance Explained	BRIA-microRD Region	BRIA-microRD Variance Explained	BRIA-microFA Region	BRIA-microFA Variance Explained	BRIA-microAx Region	BRIA-microAx Variance Explained	BRIA-microADC Region	BRIA-microADC Variance Explained	BRIA-Dradextra Region	BRIA-Dradextra Variance Explained	BRIA-DAXintra Region	BRIA-DAXintra Variance Explained	BRIA-DAXextra Region	BRIA-DAXextra Variance Explained
1	v_intra_SuperiorcerebellarpeduncleR	0.019397 +/- 0.000578	v_extra_FMIN	0.027819 +/- 0.000708	v_csf_ExternalcapsuleR	0.006529 +/- 0.000368	micro_Rd_ExternalcapsuleR	0.007852 +/- 0.000470	micro_FA_Fornix	0.195379 +/- 0.002701	micro_Ax_CingulumcingulategyrusL	0.005217 +/- 0.000268	micro_ADC_AnteriorlimbofinternalcapsuleL	0.000727 +/- 0.000145	Drad_extra_CorticospinaltractR	0.002171 +/- 0.000124	Dax_intra_Fornix_StriaterminalisR	0.003440 +/- 0.000189	Dax_extra_Fornix	0.006466 +/- 0.000246
2	v_intra_Middlecerebellarpeduncle	0.006358 +/- 0.000270	v_extra_BodyCC	0.026138 +/- 0.000725	v_csf_AnteriorlimbofinternalcapsuleL	0.005599 +/- 0.000371	micro_Rd_AnteriorlimbofinternalcapsuleL	0.007052 +/- 0.000455	micro_FA_Fornix_StriaterminalisR	0.020264 +/- 0.000600	micro_Ax_CingulumcingulategyrusR	0.002338 +/- 0.000136	micro_ADC_CingulumcingulategyrusR	0.000558 +/- 0.000039	Drad_extra_RetrolenticularpartofinternalcapsuleL	0.002012 +/- 0.000141	Dax_intra_RetrolenticularpartofinternalcapsuleR	0.003220 +/- 0.000209	Dax_extra_GenuCC	0.001301 +/- 0.000134
3	v_intra_FMIN	0.004590 +/- 0.000223	v_extra_Middlecerebellarpeduncle	0.010891 +/- 0.000391	v_csf_SLFR	0.005157 +/- 0.000330	micro_Rd_Fornix_StriaterminalisR	0.004447 +/- 0.000226	micro_FA_FMIN	0.004631 +/- 0.000283	micro_Ax_ILFL	0.001993 +/- 0.000126	micro_ADC_ATRR	0.000438 +/- 0.000035	Drad_extra_Middlecerebellarpeduncle	0.002000 +/- 0.000161	Dax_intra_.PosteriorlimbofinternalcapsuleR	0.002157 +/- 0.000168	Dax_extra_AnteriorlimbofinternalcapsuleR	0.001205 +/- 0.000115
4	v_intra_ATRR	0.002928 +/- 0.000221	v_extra_PosteriorcoronaradiataL	0.010628 +/- 0.000360	v_csf_SLFTL	0.004748 +/- 0.000216	micro_Rd_AnteriorlimbofinternalcapsuleR	0.002541 +/- 0.000220	micro_FA_CingulumhippocampusL	0.003387 +/- 0.000159	micro_Ax_Fornix_StriaterminalisL	0.001887 +/- 0.000127	micro_ADC_Fornix	0.000427 +/- 0.000050	Drad_extra_SuperiorcerebellarpeduncleL	0.001893 +/- 0.000111	Dax_intra_ATRR	0.001020 +/- 0.000081	Dax_extra_UncinatefasciculusR	0.001026 +/- 0.000087
5	v_intra_SuperiorcerebellarpeduncleL	0.001684 +/- 0.000089	v_extra_Pontine	0.005346 +/- 0.000209	v_csf_ILFL	0.004077 +/- 0.000209	micro_Rd_MediallemniscusL	0.000899 +/- 0.000079	micro_FA_TapetumR	0.001638 +/- 0.000115	micro_Ax_ILFR	0.001614 +/- 0.000142	micro_ADC_SpleniumCC	0.000356 +/- 0.000046	Drad_extra_PosteriorthalamicradiationL	0.001538 +/- 0.000105	Dax_intra_Middlecerebellarpeduncle	0.001004 +/- 0.000100	Dax_extra_ATRR	0.000966 +/- 0.000087
6	v_intra_CingulumhippocampusR	0.000971 +/- 0.000082	v_extra_SLFR	0.004914 +/- 0.000286	v_csf_ExternalcapsuleL	0.003845 +/- 0.000212	micro_Rd_ATRR	0.000865 +/- 0.000087	micro_FA_MediallemniscusR	0.001532 +/- 0.000093	micro_Ax_SLTFR	0.001480 +/- 0.000110	micro_ADC_CINGL	0.000285 +/- 0.000039	Drad_extra_MediallemniscusR	0.001530 +/- 0.000104	Dax_intra_CINGR	0.000980 +/- 0.000109	Dax_extra_TapetumR	0.000816 +/- 0.000100
7	v_intra_Fornix_StriaterminalisL	0.000886 +/- 0.000090	v_extra_SuperiorlongitudinalfasciculusR	0.003939 +/- 0.000268	v_csf_SpleniumCC	0.003696 +/- 0.000202	micro_Rd_TapetumR	0.000849 +/- 0.000081	micro_FA_CingulumhippocampusR	0.000989 +/- 0.000091	micro_Ax_SuperiorcoronaradiataR	0.001254 +/- 0.000120	micro_ADC_CorticospinaltractL	0.000277 +/- 0.000032	Drad_extra_TapetumR	0.001526 +/- 0.000116	Dax_intra_UncinatefasciculusR	0.000822 +/- 0.000068	Dax_extra_Fornix_StriaterminalisR	0.000810 +/- 0.000063
8	v_intra_GenuCC	0.000864 +/- 0.000094	v_extra_.PosteriorlimbofinternalcapsuleR	0.003888 +/- 0.000199	v_csf_Fornix_StriaterminalisR	0.003640 +/- 0.000195	micro_Rd_UFL	0.000773 +/- 0.000079	micro_FA_GenuCC	0.000808 +/- 0.000070	micro_Ax_Fornix	0.000859 +/- 0.000082	micro_ADC_CGR	0.000268 +/- 0.000033	Drad_extra_CorticospinaltractL	0.000872 +/- 0.000077	Dax_intra_CerebralpeduncleL	0.000568 +/- 0.000037	Dax_extra_CingulumcingulategyrusL	0.000482 +/- 0.000041
9	v_intra_CingulumhippocampusL	0.000798 +/- 0.000059	v_extra_RetrolenticularpartofinternalcapsuleR	0.002652 +/- 0.000165	v_csf_PosteriorlimbofinternalcapsuleL	0.003126 +/- 0.000225	micro_Rd_MediallemniscusR	0.000667 +/- 0.000059	micro_FA_MediallemniscusL	0.000804 +/- 0.000063	micro_Ax_BodyCC	0.000769 +/- 0.000091	micro_ADC_UFL	0.000257 +/- 0.000025	Drad_extra_ATRR	0.000846 +/- 0.000079	Dax_intra_Fornix	0.000473 +/- 0.000033	Dax_extra_MediallemniscusR	0.000434 +/- 0.000042
10	v_intra_BodyCC	0.000776 +/- 0.000075	v_extra_Fornix	0.002541 +/- 0.000145	v_csf_CingulumcingulategyrusL	0.002925 +/- 0.000203	micro_Rd_CingulumhippocampusL	0.000526 +/- 0.000044	micro_FA_ATRR	0.000656 +/- 0.000076	micro_Ax_Fornix_StriaterminalisR	0.000612 +/- 0.000047	micro_ADC_UncinatefasciculusR	0.000249 +/- 0.000035	Drad_extra_CINGL	0.000725 +/- 0.000070	Dax_intra_RetrolenticularpartofinternalcapsuleL	0.000469 +/- 0.000062	Dax_extra_ATRL	0.000316 +/- 0.000032
11	v_intra_.PosteriorlimbofinternalcapsuleR	0.000708 +/- 0.000068	v_extra_RetrolenticularpartofinternalcapsuleL	0.002344 +/- 0.000161	v_csf_TapetumR	0.002741 +/- 0.000178	micro_Rd_InferiorcerebellarpeduncleR	0.000424 +/- 0.000055	micro_FA_FMAJ	0.000647 +/- 0.000063	micro_Ax_Middlecerebellarpeduncle	0.000552 +/- 0.000056	micro_ADC_CingulumcingulategyrusL	0.000206 +/- 0.000017	Drad_extra_CINGR	0.000701 +/- 0.000079	Dax_intra_TapetumR	0.000443 +/- 0.000031	Dax_extra_SpleniumCC	0.000230 +/- 0.000035
12	v_intra_SuperiorlongitudinalfasciculusR	0.000618 +/- 0.000069	v_extra_PosteriorcoronaradiataR	0.002268 +/- 0.000131	v_csf_FMIN	0.001868 +/- 0.000154	micro_Rd_CorticospinaltractL	0.000404 +/- 0.000032	micro_FA_Fornix_StriaterminalisL	0.000627 +/- 0.000080	micro_Ax_SuperiorcoronaradiataL	0.000517 +/- 0.000037	micro_ADC_MediallemniscusR	0.000170 +/- 0.000023	Drad_extra_MediallemniscusL	0.000677 +/- 0.000063	Dax_intra_InferiorcerebellarpeduncleR	0.000442 +/- 0.000059	Dax_extra_TapetumL	0.000223 +/- 0.000024
13	v_intra_RetrolenticularpartofinternalcapsuleL	0.000460 +/- 0.000054	v_extra_PosteriorlimbofinternalcapsuleL	0.001902 +/- 0.000112	v_csf_Fornix	0.001444 +/- 0.000120	micro_Rd_SuperiorcerebellarpeduncleL	0.000375 +/- 0.000030	micro_FA_CorticospinaltractR	0.000580 +/- 0.000046	micro_Ax_.PosteriorlimbofinternalcapsuleR	0.000504 +/- 0.000063	micro_ADC_SuperiorfrontooccipitalfasciculusR	0.000169 +/- 0.000018	Drad_extra_AnteriorlimbofinternalcapsuleL	0.000637 +/- 0.000059	Dax_intra_SpleniumCC	0.000393 +/- 0.000043	Dax_extra_CerebralpeduncleL	0.000219 +/- 0.000026
14	v_intra_SagittalstratumL	0.000449 +/- 0.000041	v_extra_PosteriorthalamicradiationR	0.001704 +/- 0.000139	v_csf_CerebralpeduncleL	0.001216 +/- 0.000076	micro_Rd_CorticospinaltractR	0.000345 +/- 0.000030	micro_FA_CGR	0.000560 +/- 0.000053	micro_Ax_PosteriorthalamicradiationR	0.000460 +/- 0.000050	micro_ADC_CINGR	0.000154 +/- 0.000020	Drad_extra_.PosteriorlimbofinternalcapsuleR	0.000469 +/- 0.000048	Dax_intra_SuperiorcerebellarpeduncleR	0.000381 +/- 0.000042	Dax_extra_PosteriorthalamicradiationL	0.000216 +/- 0.000024
15	v_intra_Fornix	0.000447 +/- 0.000049	v_extra_SLFL	0.001140 +/- 0.000097	v_csf_SagittalstratumR	0.000968 +/- 0.000104	micro_Rd_ExternalcapsuleL	0.000342 +/- 0.000035	micro_FA_RetrolenticularpartofinternalcapsuleL	0.000535 +/- 0.000057	micro_Ax_AnteriorcoronaradiataL	0.000385 +/- 0.000041	micro_ADC_AnteriorlimbofinternalcapsuleR	0.000151 +/- 0.000019	Drad_extra_SuperiorcerebellarpeduncleR	0.000443 +/- 0.000066	Dax_intra_AnteriorlimbofinternalcapsuleL	0.000314 +/- 0.000033	Dax_extra_InferiorcerebellarpeduncleL	0.000182 +/- 0.000019
16	v_intra_Fornix_StriaterminalisR	0.000436 +/- 0.000034	v_extra_SuperiorfrontooccipitalfasciculusL	0.001101 +/- 0.000091	v_csf_CingulumcingulategyrusR	0.000949 +/- 0.000088	micro_Rd_SpleniumCC	0.000315 +/- 0.000036	micro_FA_AnteriorlimbofinternalcapsuleR	0.000480 +/- 0.000044	micro_Ax_SagittalstratumR	0.000376 +/- 0.000044	micro_ADC_SuperiorcoronaradiataL	0.000146 +/- 0.000013	Drad_extra_ExternalcapsuleL	0.000399 +/- 0.000050	Dax_intra_MediallemniscusR	0.000271 +/- 0.000031	Dax_extra_CSTL	0.000177 +/- 0.000031
17	v_intra_AnteriorcoronaradiataR	0.000420 +/- 0.000059	v_extra_CorticospinaltractL	0.001084 +/- 0.000080	v_csf_Middlecerebellarpeduncle	0.000546 +/- 0.000063	micro_Rd_CGR	0.000244 +/- 0.000038	micro_FA_PosteriorlimbofinternalcapsuleL	0.000278 +/- 0.000031	micro_Ax_FMIN	0.000372 +/- 0.000045	micro_ADC_TapetumR	0.000141 +/- 0.000042	Drad_extra_InferiorcerebellarpeduncleR	0.000366 +/- 0.000038	Dax_intra_AnteriorcoronaradiataR	0.000265 +/- 0.000040	Dax_extra_UncinatefasciculusL	0.000169 +/- 0.000014
18	v_intra_PosteriorthalamicradiationL	0.000407 +/- 0.000050	v_extra_SuperiorcerebellarpeduncleR	0.001007 +/- 0.000076	v_csf_RetrolenticularpartofinternalcapsuleR	0.000516 +/- 0.000059	micro_Rd_UncinatefasciculusR	0.000216 +/- 0.000032	micro_FA_PosteriorcoronaradiataL	0.000251 +/- 0.000035	micro_Ax_CINGR	0.000253 +/- 0.000022	micro_ADC_ILFL	0.000129 +/- 0.000022	Drad_extra_CerebralpeduncleL	0.000347 +/- 0.000034	Dax_intra_PosteriorcoronaradiataL	0.000239 +/- 0.000032	Dax_extra_CGL	0.000164 +/- 0.000014
19	v_intra_PosteriorcoronaradiataR	0.000332 +/- 0.000055	v_extra_CerebralpeduncleR	0.000958 +/- 0.000077	v_csf_CINGR	0.000483 +/- 0.000039	micro_Rd_PosteriorcoronaradiataL	0.000196 +/- 0.000028	micro_FA_Middlecerebellarpeduncle	0.000235 +/- 0.000027	micro_Ax_CingulumhippocampusL	0.000227 +/- 0.000028	micro_ADC_SLFTL	0.000121 +/- 0.000029	Drad_extra_PosteriorcoronaradiataL	0.000330 +/- 0.000033	Dax_intra_FMAJ	0.000227 +/- 0.000046	Dax_extra_UFL	0.000160 +/- 0.000024
20	v_intra_SLFL	0.000300 +/- 0.000042	v_extra_AnteriorcoronaradiataR	0.000914 +/- 0.000092	v_csf_Fornix_StriaterminalisL	0.000463 +/- 0.000058	micro_Rd_SagittalstratumL	0.000192 +/- 0.000026	micro_FA_SpleniumCC	0.000231 +/- 0.000046	micro_Ax_CerebralpeduncleR	0.000224 +/- 0.000023	micro_ADC_SLTFR	0.000112 +/- 0.000022	Drad_extra_CSTL	0.000305 +/- 0.000039	Dax_intra_UFL	0.000212 +/- 0.000038	Dax_extra_SuperiorfrontooccipitalfasciculusL	0.000156 +/- 0.000021
21	v_intra_CorticospinaltractR	0.000291 +/- 0.000030	v_extra_CingulumcingulategyrusL	0.000757 +/- 0.000085	v_csf_SuperiorcoronaradiataR	0.000431 +/- 0.000045	micro_Rd_UncinatefasciculusL	0.000190 +/- 0.000013	micro_FA_CerebralpeduncleL	0.000210 +/- 0.000018	micro_Ax_CingulumhippocampusR	0.000206 +/- 0.000024	micro_ADC_CSTL	0.000098 +/- 0.000010	Drad_extra_CingulumcingulategyrusL	0.000302 +/- 0.000058	Dax_intra_Fornix_StriaterminalisL	0.000183 +/- 0.000021	Dax_extra_AnteriorcoronaradiataR	0.000138 +/- 0.000019
22	v_intra_CerebralpeduncleR	0.000279 +/- 0.000036	v_extra_CingulumcingulategyrusR	0.000618 +/- 0.000056	v_csf_AnteriorlimbofinternalcapsuleR	0.000406 +/- 0.000040	micro_Rd_AnteriorcoronaradiataR	0.000161 +/- 0.000018	micro_FA_SuperiorcerebellarpeduncleR	0.000198 +/- 0.000021	micro_Ax_SpleniumCC	0.000188 +/- 0.000022	micro_ADC_CingulumhippocampusL	0.000091 +/- 0.000011	Drad_extra_Fornix	0.000247 +/- 0.000029	Dax_intra_CINGL	0.000183 +/- 0.000025	Dax_extra_SuperiorlongitudinalfasciculusL	0.000128 +/- 0.000013
23	v_intra_CingulumcingulategyrusR	0.000270 +/- 0.000052	v_extra_TapetumR	0.000596 +/- 0.000053	v_csf_UFL	0.000359 +/- 0.000042	micro_Rd_PosteriorthalamicradiationL	0.000155 +/- 0.000029	micro_FA_CINGR	0.000193 +/- 0.000042	micro_Ax_CINGL	0.000175 +/- 0.000029	micro_ADC_CerebralpeduncleL	0.000090 +/- 0.000013	Drad_extra_SuperiorfrontooccipitalfasciculusR	0.000245 +/- 0.000034	Dax_intra_CerebralpeduncleR	0.000160 +/- 0.000022	Dax_extra_PosteriorcoronaradiataL	0.000108 +/- 0.000030
24	v_intra_SagittalstratumR	0.000265 +/- 0.000035	v_extra_Fornix_StriaterminalisL	0.000579 +/- 0.000029	v_csf_ILFR	0.000309 +/- 0.000042	micro_Rd_PosteriorlimbofinternalcapsuleL	0.000147 +/- 0.000024	micro_FA_UFL	0.000191 +/- 0.000033	micro_Ax_GenuCC	0.000174 +/- 0.000016	micro_ADC_InferiorcerebellarpeduncleR	0.000073 +/- 0.000010	Drad_extra_ExternalcapsuleR	0.000227 +/- 0.000029	Dax_intra_SuperiorcoronaradiataL	0.000156 +/- 0.000028	Dax_extra_AnteriorlimbofinternalcapsuleL	0.000103 +/- 0.000016
25	v_intra_RetrolenticularpartofinternalcapsuleR	0.000257 +/- 0.000040	v_extra_CingulumhippocampusR	0.000555 +/- 0.000042	v_csf_SuperiorcoronaradiataL	0.000282 +/- 0.000041	micro_Rd_SuperiorfrontooccipitalfasciculusL	0.000138 +/- 0.000016	micro_FA_SagittalstratumR	0.000175 +/- 0.000022	micro_Ax_MediallemniscusL	0.000154 +/- 0.000016	micro_ADC_SuperiorfrontooccipitalfasciculusL	0.000071 +/- 0.000012	Drad_extra_AnteriorlimbofinternalcapsuleR	0.000224 +/- 0.000023	Dax_intra_PosteriorlimbofinternalcapsuleL	0.000127 +/- 0.000015	Dax_extra_SuperiorcoronaradiataL	0.000101 +/- 0.000013
26	v_intra_SuperiorlongitudinalfasciculusL	0.000234 +/- 0.000025	v_extra_GenuCC	0.000486 +/- 0.000035	v_csf_InferiorcerebellarpeduncleR	0.000257 +/- 0.000036	micro_Rd_CingulumcingulategyrusL	0.000127 +/- 0.000030	micro_FA_SuperiorcerebellarpeduncleL	0.000173 +/- 0.000022	micro_Ax_CGL	0.000151 +/- 0.000039	micro_ADC_.PosteriorlimbofinternalcapsuleR	0.000068 +/- 0.000012	Drad_extra_FMIN	0.000220 +/- 0.000031	Dax_intra_CorticospinaltractL	0.000117 +/- 0.000013	Dax_extra_InferiorcerebellarpeduncleR	0.000098 +/- 0.000017
27	v_intra_PosteriorthalamicradiationR	0.000201 +/- 0.000032	v_extra_ATRR	0.000474 +/- 0.000063	v_csf_CorticospinaltractR	0.000238 +/- 0.000018	micro_Rd_IFOFR	0.000122 +/- 0.000017	micro_FA_CorticospinaltractL	0.000159 +/- 0.000014	micro_Ax_SLFTL	0.000143 +/- 0.000015	micro_ADC_ExternalcapsuleR	0.000066 +/- 0.000010	Drad_extra_PosteriorlimbofinternalcapsuleL	0.000207 +/- 0.000044	Dax_intra_CorticospinaltractR	0.000115 +/- 0.000011	Dax_extra_ILFR	0.000091 +/- 0.000016
28	v_intra_PosteriorcoronaradiataL	0.000179 +/- 0.000021	v_extra_FMAJ	0.000451 +/- 0.000061	v_csf_CINGL	0.000222 +/- 0.000020	micro_Rd_SuperiorfrontooccipitalfasciculusR	0.000099 +/- 0.000021	micro_FA_Pontine	0.000157 +/- 0.000015	micro_Ax_PosteriorcoronaradiataL	0.000135 +/- 0.000024	micro_ADC_PosteriorcoronaradiataL	0.000063 +/- 0.000008	Drad_extra_Pontine	0.000193 +/- 0.000032	Dax_intra_GenuCC	0.000093 +/- 0.000030	Dax_extra_CGR	0.000086 +/- 0.000012
29	v_intra_InferiorcerebellarpeduncleL	0.000176 +/- 0.000025	v_extra_SuperiorlongitudinalfasciculusL	0.000435 +/- 0.000058	v_csf_Pontine	0.000195 +/- 0.000030	micro_Rd_Fornix	0.000092 +/- 0.000016	micro_FA_AnteriorlimbofinternalcapsuleL	0.000151 +/- 0.000019	micro_Ax_SuperiorlongitudinalfasciculusL	0.000134 +/- 0.000021	micro_ADC_FMIN	0.000054 +/- 0.000023	Drad_extra_FMAJ	0.000161 +/- 0.000018	Dax_intra_CingulumhippocampusL	0.000084 +/- 0.000010	Dax_extra_SLFTL	0.000083 +/- 0.000018
30	v_intra_CingulumcingulategyrusL	0.000162 +/- 0.000018	v_extra_ILFL	0.000423 +/- 0.000039	v_csf_CGR	0.000175 +/- 0.000022	micro_Rd_CerebralpeduncleL	0.000086 +/- 0.000008	micro_FA_.PosteriorlimbofinternalcapsuleR	0.000146 +/- 0.000021	micro_Ax_TapetumL	0.000133 +/- 0.000020	micro_ADC_CorticospinaltractR	0.000050 +/- 0.000007	Drad_extra_SagittalstratumL	0.000140 +/- 0.000013	Dax_intra_SuperiorlongitudinalfasciculusL	0.000080 +/- 0.000025	Dax_extra_CINGL	0.000081 +/- 0.000031
31	v_intra_InferiorcerebellarpeduncleR	0.000146 +/- 0.000036	v_extra_ILFR	0.000414 +/- 0.000060	v_csf_UncinatefasciculusR	0.000175 +/- 0.000025	micro_Rd_CingulumhippocampusR	0.000077 +/- 0.000015	micro_FA_SagittalstratumL	0.000113 +/- 0.000016	micro_Ax_UncinatefasciculusR	0.000132 +/- 0.000013	micro_ADC_UncinatefasciculusL	0.000047 +/- 0.000009	Drad_extra_UncinatefasciculusR	0.000130 +/- 0.000020	Dax_intra_BodyCC	0.000071 +/- 0.000018	Dax_extra_CorticospinaltractR	0.000069 +/- 0.000007
32	v_intra_FMAJ	0.000135 +/- 0.000030	v_extra_CorticospinaltractR	0.000353 +/- 0.000027	v_csf_CingulumhippocampusR	0.000172 +/- 0.000021	micro_Rd_RetrolenticularpartofinternalcapsuleL	0.000076 +/- 0.000022	micro_FA_ExternalcapsuleL	0.000107 +/- 0.000018	micro_Ax_SuperiorcerebellarpeduncleR	0.000109 +/- 0.000012	micro_ADC_SuperiorcoronaradiataR	0.000046 +/- 0.000007	Drad_extra_SuperiorfrontooccipitalfasciculusL	0.000130 +/- 0.000020	Dax_intra_Pontine	0.000070 +/- 0.000017	Dax_extra_SuperiorfrontooccipitalfasciculusR	0.000068 +/- 0.000014
33	v_intra_SLFR	0.000113 +/- 0.000028	v_extra_CSTR	0.000338 +/- 0.000053	v_csf_CGL	0.000166 +/- 0.000031	micro_Rd_Fornix_StriaterminalisL	0.000071 +/- 0.000011	micro_FA_SuperiorlongitudinalfasciculusR	0.000100 +/- 0.000021	micro_Ax_CSTL	0.000108 +/- 0.000016	micro_ADC_SagittalstratumR	0.000045 +/- 0.000011	Drad_extra_CGR	0.000129 +/- 0.000018	Dax_intra_ExternalcapsuleR	0.000066 +/- 0.000018	Dax_extra_CingulumcingulategyrusR	0.000066 +/- 0.000012
34	v_intra_UncinatefasciculusL	0.000099 +/- 0.000015	v_extra_CingulumhippocampusL	0.000337 +/- 0.000033	v_csf_CorticospinaltractL	0.000133 +/- 0.000018	micro_Rd_Middlecerebellarpeduncle	0.000063 +/- 0.000012	micro_FA_PosteriorthalamicradiationL	0.000087 +/- 0.000008	micro_Ax_Pontine	0.000106 +/- 0.000014	micro_ADC_GenuCC	0.000041 +/- 0.000008	Drad_extra_Fornix_StriaterminalisL	0.000129 +/- 0.000018	Dax_intra_MediallemniscusL	0.000064 +/- 0.000008	Dax_extra_ILFL	0.000063 +/- 0.000014
35	v_intra_UFR	0.000092 +/- 0.000011	v_extra_ExternalcapsuleL	0.000313 +/- 0.000042	v_csf_SLTFR	0.000123 +/- 0.000018	micro_Rd_InferiorcerebellarpeduncleL	0.000050 +/- 0.000007	micro_FA_TapetumL	0.000059 +/- 0.000013	micro_Ax_SLFR	0.000101 +/- 0.000016	micro_ADC_FMAJ	0.000041 +/- 0.000014	Drad_extra_TapetumL	0.000125 +/- 0.000016	Dax_intra_InferiorcerebellarpeduncleL	0.000061 +/- 0.000012	Dax_extra_SagittalstratumL	0.000062 +/- 0.000019
36	v_intra_SuperiorfrontooccipitalfasciculusR	0.000090 +/- 0.000014	v_extra_SLFTL	0.000284 +/- 0.000040	v_csf_CingulumhippocampusL	0.000123 +/- 0.000018	micro_Rd_Pontine	0.000050 +/- 0.000008	micro_FA_CINGL	0.000054 +/- 0.000011	micro_Ax_AnteriorlimbofinternalcapsuleL	0.000100 +/- 0.000016	micro_ADC_SagittalstratumL	0.000039 +/- 0.000008	Drad_extra_SpleniumCC	0.000120 +/- 0.000032	Dax_intra_SuperiorfrontooccipitalfasciculusL	0.000056 +/- 0.000012	Dax_extra_SuperiorcoronaradiataR	0.000058 +/- 0.000013
37	v_intra_ILFR	0.000087 +/- 0.000025	v_extra_PosteriorthalamicradiationL	0.000256 +/- 0.000031	v_csf_.PosteriorlimbofinternalcapsuleR	0.000121 +/- 0.000024	micro_Rd_CSTL	0.000047 +/- 0.000013	micro_FA_AnteriorcoronaradiataL	0.000050 +/- 0.000021	micro_Ax_FMAJ	0.000090 +/- 0.000015	micro_ADC_Pontine	0.000039 +/- 0.000007	Drad_extra_Fornix_StriaterminalisR	0.000111 +/- 0.000013	Dax_intra_SLFL	0.000054 +/- 0.000008	Dax_extra_SuperiorcerebellarpeduncleR	0.000052 +/- 0.000012
38	v_intra_PosteriorlimbofinternalcapsuleL	0.000078 +/- 0.000010	v_extra_SuperiorcerebellarpeduncleL	0.000241 +/- 0.000021	v_csf_TapetumL	0.000121 +/- 0.000017	micro_Rd_TapetumL	0.000042 +/- 0.000014	micro_FA_CSTL	0.000038 +/- 0.000019	micro_Ax_CerebralpeduncleL	0.000083 +/- 0.000012	micro_ADC_Fornix_StriaterminalisR	0.000034 +/- 0.000004	Drad_extra_AnteriorcoronaradiataR	0.000096 +/- 0.000030	Dax_intra_SuperiorcerebellarpeduncleL	0.000053 +/- 0.000014	Dax_extra_PosteriorlimbofinternalcapsuleL	0.000048 +/- 0.000007
39	v_intra_SuperiorcoronaradiataL	0.000076 +/- 0.000014	v_extra_InferiorcerebellarpeduncleL	0.000220 +/- 0.000035	v_csf_PosteriorcoronaradiataL	0.000100 +/- 0.000028	micro_Rd_PosteriorthalamicradiationR	0.000040 +/- 0.000012	micro_FA_CingulumcingulategyrusR	0.000033 +/- 0.000006	micro_Ax_PosteriorthalamicradiationL	0.000079 +/- 0.000016	micro_ADC_CerebralpeduncleR	0.000028 +/- 0.000005	Drad_extra_UncinatefasciculusL	0.000088 +/- 0.000011	Dax_intra_SuperiorlongitudinalfasciculusR	0.000053 +/- 0.000008	Dax_extra_CSTR	0.000044 +/- 0.000022
40	v_intra_TapetumR	0.000075 +/- 0.000018	v_extra_SLTFR	0.000214 +/- 0.000025	v_csf_GenuCC	0.000089 +/- 0.000022	micro_Rd_SuperiorcoronaradiataR	0.000035 +/- 0.000006	micro_FA_SuperiorcoronaradiataR	0.000032 +/- 0.000010	micro_Ax_CSTR	0.000070 +/- 0.000012	micro_ADC_PosteriorthalamicradiationL	0.000028 +/- 0.000006	Drad_extra_GenuCC	0.000083 +/- 0.000010	Dax_intra_TapetumL	0.000051 +/- 0.000008	Dax_extra_SLTFR	0.000037 +/- 0.000013
41	v_intra_Pontine	0.000067 +/- 0.000011	v_extra_AnteriorlimbofinternalcapsuleL	0.000210 +/- 0.000024	v_csf_AnteriorcoronaradiataR	0.000086 +/- 0.000012	micro_Rd_.PosteriorlimbofinternalcapsuleR	0.000034 +/- 0.000003	micro_FA_SLFTL	0.000030 +/- 0.000006	micro_Ax_UFL	0.000052 +/- 0.000007	micro_ADC_SuperiorlongitudinalfasciculusL	0.000025 +/- 0.000005	Drad_extra_BodyCC	0.000077 +/- 0.000018	Dax_intra_SagittalstratumL	0.000047 +/- 0.000003	Dax_extra_Pontine	0.000035 +/- 0.000010
42	v_intra_SLTFR	0.000067 +/- 0.000012	v_extra_TapetumL	0.000194 +/- 0.000024	v_csf_CerebralpeduncleR	0.000086 +/- 0.000014	micro_Rd_ILFL	0.000032 +/- 0.000006	micro_FA_ILFR	0.000029 +/- 0.000002	micro_Ax_UncinatefasciculusL	0.000051 +/- 0.000006	micro_ADC_RetrolenticularpartofinternalcapsuleR	0.000025 +/- 0.000009	Drad_extra_CerebralpeduncleR	0.000069 +/- 0.000011	Dax_intra_CingulumcingulategyrusR	0.000034 +/- 0.000010	Dax_extra_CingulumhippocampusR	0.000032 +/- 0.000006
43	v_intra_SpleniumCC	0.000064 +/- 0.000016	v_extra_InferiorcerebellarpeduncleR	0.000174 +/- 0.000029	v_csf_SuperiorfrontooccipitalfasciculusL	0.000084 +/- 0.000012	micro_Rd_SuperiorlongitudinalfasciculusL	0.000024 +/- 0.000005	micro_FA_UFR	0.000026 +/- 0.000007	micro_Ax_MediallemniscusR	0.000048 +/- 0.000009	micro_ADC_InferiorcerebellarpeduncleL	0.000023 +/- 0.000008	Drad_extra_PosteriorthalamicradiationR	0.000064 +/- 0.000019	Dax_intra_CingulumhippocampusR	0.000033 +/- 0.000006	Dax_extra_FMIN	0.000030 +/- 0.000005
44	v_intra_MediallemniscusL	0.000064 +/- 0.000011	v_extra_AnteriorcoronaradiataL	0.000168 +/- 0.000009	v_csf_InferiorcerebellarpeduncleL	0.000077 +/- 0.000017	micro_Rd_SuperiorcoronaradiataL	0.000024 +/- 0.000003	micro_FA_CerebralpeduncleR	0.000021 +/- 0.000004	micro_Ax_SLFL	0.000043 +/- 0.000008	micro_ADC_PosteriorlimbofinternalcapsuleL	0.000023 +/- 0.000005	Drad_extra_ILFR	0.000046 +/- 0.000013	Dax_intra_UFR	0.000032 +/- 0.000005	Dax_extra_FMAJ	0.000029 +/- 0.000004
45	v_intra_ExternalcapsuleL	0.000064 +/- 0.000014	v_extra_UncinatefasciculusL	0.000145 +/- 0.000018	v_csf_BodyCC	0.000076 +/- 0.000011	micro_Rd_BodyCC	0.000024 +/- 0.000005	micro_FA_ExternalcapsuleR	0.000018 +/- 0.000005	micro_Ax_TapetumR	0.000041 +/- 0.000007	micro_ADC_SuperiorcerebellarpeduncleL	0.000022 +/- 0.000005	Drad_extra_UFR	0.000046 +/- 0.000012	Dax_intra_CGR	0.000029 +/- 0.000004	Dax_extra_SuperiorcerebellarpeduncleL	0.000024 +/- 0.000005
46	v_intra_ATRL	0.000052 +/- 0.000006	v_extra_Fornix_StriaterminalisR	0.000120 +/- 0.000019	v_csf_MediallemniscusL	0.000066 +/- 0.000010	micro_Rd_SLFTL	0.000023 +/- 0.000007	micro_FA_InferiorcerebellarpeduncleR	0.000016 +/- 0.000008	micro_Ax_RetrolenticularpartofinternalcapsuleL	0.000033 +/- 0.000007	micro_ADC_ILFR	0.000022 +/- 0.000005	Drad_extra_CSTR	0.000040 +/- 0.000013	Dax_intra_ExternalcapsuleL	0.000029 +/- 0.000009	Dax_extra_SagittalstratumR	0.000019 +/- 0.000008
47	v_intra_ExternalcapsuleR	0.000045 +/- 0.000009	v_extra_CerebralpeduncleL	0.000094 +/- 0.000016	v_csf_SuperiorfrontooccipitalfasciculusR	0.000066 +/- 0.000018	micro_Rd_CINGL	0.000020 +/- 0.000006	micro_FA_ILFL	0.000012 +/- 0.000002	micro_Ax_SagittalstratumL	0.000033 +/- 0.000007	micro_ADC_AnteriorcoronaradiataR	0.000021 +/- 0.000010	Drad_extra_ATRL	0.000037 +/- 0.000007	Dax_intra_UncinatefasciculusL	0.000025 +/- 0.000010	Dax_extra_.PosteriorlimbofinternalcapsuleR	0.000019 +/- 0.000003
48	v_intra_MediallemniscusR	0.000043 +/- 0.000009	v_extra_MediallemniscusL	0.000091 +/- 0.000008	v_csf_SagittalstratumL	0.000062 +/- 0.000017	micro_Rd_SagittalstratumR	0.000014 +/- 0.000001	micro_FA_SuperiorfrontooccipitalfasciculusL	0.000010 +/- 0.000002	micro_Ax_PosteriorlimbofinternalcapsuleL	0.000030 +/- 0.000006	micro_ADC_PosteriorthalamicradiationR	0.000020 +/- 0.000004	Drad_extra_SuperiorcoronaradiataR	0.000034 +/- 0.000009	Dax_intra_SLFTL	0.000024 +/- 0.000007	Dax_extra_ExternalcapsuleL	0.000018 +/- 0.000006
49	v_intra_AnteriorlimbofinternalcapsuleL	0.000029 +/- 0.000003	v_extra_SpleniumCC	0.000088 +/- 0.000013	v_csf_AnteriorcoronaradiataL	0.000048 +/- 0.000008	micro_Rd_Mean	0.000013 +/- 0.000001	NA	NA	micro_Ax_CGR	0.000028 +/- 0.000006	micro_ADC_Middlecerebellarpeduncle	0.000018 +/- 0.000005	Drad_extra_SuperiorlongitudinalfasciculusL	0.000031 +/- 0.000008	Dax_intra_SuperiorfrontooccipitalfasciculusR	0.000022 +/- 0.000010	Dax_extra_PosteriorcoronaradiataR	0.000018 +/- 0.000002
50	v_intra_UFL	0.000029 +/- 0.000008	v_extra_AnteriorlimbofinternalcapsuleR	0.000086 +/- 0.000016	v_csf_IFOFR	0.000047 +/- 0.000006	micro_Rd_UFR	0.000010 +/- 0.000003	NA	NA	micro_Ax_SuperiorfrontooccipitalfasciculusL	0.000027 +/- 0.000005	micro_ADC_PosteriorcoronaradiataR	0.000016 +/- 0.000006	Drad_extra_Mean	0.000028 +/- 0.000010	Dax_intra_CSTR	0.000021 +/- 0.000008	Dax_extra_Middlecerebellarpeduncle	0.000018 +/- 0.000004
51	v_intra_CGR	0.000023 +/- 0.000009	v_extra_CINGL	0.000073 +/- 0.000015	v_csf_SuperiorlongitudinalfasciculusR	0.000045 +/- 0.000013	micro_Rd_RetrolenticularpartofinternalcapsuleR	0.000001 +/- 0.000000	NA	NA	micro_Ax_ExternalcapsuleR	0.000024 +/- 0.000004	micro_ADC_ATRL	0.000014 +/- 0.000005	Drad_extra_UFL	0.000027 +/- 0.000011	Dax_intra_ATRL	0.000020 +/- 0.000003	Dax_extra_CerebralpeduncleR	0.000015 +/- 0.000004
52	v_intra_CerebralpeduncleL	0.000023 +/- 0.000005	v_extra_ATRL	0.000065 +/- 0.000016	v_csf_SuperiorlongitudinalfasciculusL	0.000043 +/- 0.000008	NA	NA	NA	NA	micro_Ax_PosteriorcoronaradiataR	0.000023 +/- 0.000005	micro_ADC_CGL	0.000013 +/- 0.000003	Drad_extra_SLFR	0.000026 +/- 0.000008	Dax_intra_SuperiorcoronaradiataR	0.000015 +/- 0.000006	Dax_extra_RetrolenticularpartofinternalcapsuleL	0.000015 +/- 0.000004
53	v_intra_TapetumL	0.000012 +/- 0.000004	v_extra_MediallemniscusR	0.000058 +/- 0.000011	v_csf_UncinatefasciculusL	0.000043 +/- 0.000005	NA	NA	NA	NA	micro_Ax_SuperiorlongitudinalfasciculusR	0.000022 +/- 0.000005	NA	NA	Drad_extra_AnteriorcoronaradiataL	0.000026 +/- 0.000006	Dax_intra_PosteriorcoronaradiataR	0.000013 +/- 0.000001	NA	NA
54	v_intra_AnteriorlimbofinternalcapsuleR	0.000011 +/- 0.000003	v_extra_ExternalcapsuleR	0.000046 +/- 0.000011	v_csf_UFR	0.000041 +/- 0.000011	NA	NA	NA	NA	micro_Ax_IFOFR	0.000021 +/- 0.000008	NA	NA	Drad_extra_InferiorcerebellarpeduncleL	0.000022 +/- 0.000006	NA	NA	NA	NA
55	v_intra_UncinatefasciculusR	0.000008 +/- 0.000003	v_extra_IFOFR	0.000045 +/- 0.000007	v_csf_IFOFL	0.000036 +/- 0.000009	NA	NA	NA	NA	micro_Ax_InferiorcerebellarpeduncleR	0.000019 +/- 0.000006	NA	NA	Drad_extra_CGL	0.000020 +/- 0.000003	NA	NA	NA	NA
56	v_intra_CSTL	0.000005 +/- 0.000002	v_extra_SagittalstratumR	0.000043 +/- 0.000005	v_csf_FMAJ	0.000032 +/- 0.000013	NA	NA	NA	NA	micro_Ax_ATRL	0.000019 +/- 0.000002	NA	NA	Drad_extra_SuperiorlongitudinalfasciculusR	0.000019 +/- 0.000005	NA	NA	NA	NA
57	NA	NA	v_extra_UncinatefasciculusR	0.000041 +/- 0.000008	v_csf_SuperiorcerebellarpeduncleL	0.000031 +/- 0.000007	NA	NA	NA	NA	micro_Ax_CorticospinaltractR	0.000018 +/- 0.000004	NA	NA	Drad_extra_CingulumcingulategyrusR	0.000011 +/- 0.000003	NA	NA	NA	NA
58	NA	NA	v_extra_SuperiorcoronaradiataR	0.000039 +/- 0.000009	v_csf_CSTR	0.000031 +/- 0.000010	NA	NA	NA	NA	micro_Ax_AnteriorcoronaradiataR	0.000013 +/- 0.000005	NA	NA	NA	NA	NA	NA	NA	NA
59	NA	NA	v_extra_CGR	0.000021 +/- 0.000006	v_csf_PosteriorthalamicradiationR	0.000028 +/- 0.000006	NA	NA	NA	NA	micro_Ax_UFR	0.000012 +/- 0.000003	NA	NA	NA	NA	NA	NA	NA	NA
60	NA	NA	v_extra_CINGR	0.000019 +/- 0.000004	v_csf_MediallemniscusR	0.000022 +/- 0.000005	NA	NA	NA	NA	micro_Ax_IFOFL	0.000008 +/- 0.000002	NA	NA	NA	NA	NA	NA	NA	NA
61	NA	NA	v_extra_SagittalstratumL	0.000015 +/- 0.000004	v_csf_CSTL	0.000016 +/- 0.000002	NA	NA	NA	NA	NA	NA	NA	NA	NA	NA	NA	NA	NA	NA
62	NA	NA	v_extra_CSTL	0.000013 +/- 0.000004	v_csf_RetrolenticularpartofinternalcapsuleL	0.000008 +/- 0.000003	NA	NA	NA	NA	NA	NA	NA	NA	NA	NA	NA	NA	NA	NA
63	NA	NA	v_extra_IFOFL	0.000012 +/- 0.000005	v_csf_SuperiorcerebellarpeduncleR	0.000007 +/- 0.000002	NA	NA	NA	NA	NA	NA	NA	NA	NA	NA	NA	NA	NA	NA
