# Supplementary material for: Brain‐wide associations between white matter and age highlight the role of fornix microstructure in brain ageing
Source: Hum Brain Mapp. 2023 May 17;44(10):4101–19. doi: 10.1002/hbm.26333 (PMC10258541; doi:10.1002/hbm.26333)
Supplement: Supplementary file 2 — Data S2: Supporting information. [file HBM-44-4101-s002.zip › multimodal_Feature_var_explained.csv]

	BRIA-vintra Region	BRIA-vintra Variance Explained	BRIA-vextra Region	BRIA-vextra Variance Explained	BRIA-vCSF Region	BRIA-vCSF Variance Explained	BRIA-microRD Region	BRIA-microRD Variance Explained	BRIA-microFA Region	BRIA-microFA Variance Explained	BRIA-microAx Region	BRIA-microAx Variance Explained	BRIA-microADC Region	BRIA-microADC Variance Explained	BRIA-Dradextra Region	BRIA-Dradextra Variance Explained	BRIA-DAXintra Region	BRIA-DAXintra Variance Explained	BRIA-DAXextra Region	BRIA-DAXextra Variance Explained	DKI-AK Region	DKI-AK Variance Explained	DKI-RK Region	DKI-RK Variance Explained	DKI-MK Region	DKI-MK Variance Explained	DTI-AD Region	DTI-AD Variance Explained	DTI-RD Region	DTI-RD Variance Explained	DTI-MD Region	DTI-MD Variance Explained	DTI-FA Region	DTI-FA Variance Explained	SMT-FA Region	SMT-FA Variance Explained	SMT-MD Region	SMT-MD Variance Explained	SMT-trans Region	SMT-trans Variance Explained	SMT-long Region	SMT-long Variance Explained	mcSMT-extra md Region	mcSMT-extra md Variance Explained	mcSMT-extra trans Region	mcSMT-extra trans Variance Explained	mcSMT-diff Region	mcSMT-diff Variance Explained	mcSMT-intra Region
1	v_intra_AnteriorlimbofinternalcapsuleR	0.000232 +/- 0.000028	v_extra_BodyCC	0.007298 +/- 0.000347	v_csf_ExternalcapsuleL	0.005560 +/- 0.000184	micro_Rd_Fornix	0.000939 +/- 0.000065	micro_FA_Fornix	0.091429 +/- 0.001102	micro_Ax_CingulumcingulategyrusL	0.001118 +/- 0.000084	micro_ADC_CingulumcingulategyrusL	0.000298 +/- 0.000039	Drad_extra_CorticospinaltractR	0.001203 +/- 0.000079	Dax_intra_CINGR	0.000920 +/- 0.000087	Dax_extra_SpleniumCC	0.000996 +/- 0.000085	ak_AnteriorlimbofinternalcapsuleR	0.055161 +/- 0.001068	rk_Fornix_StriaterminalisL	0.006864 +/- 0.000242	mk_CerebralpeduncleL	0.000582 +/- 0.000053	AD_PosteriorlimbofinternalcapsuleL	0.007260 +/- 0.000350	RD_Fornix_StriaterminalisR	0.021351 +/- 0.000641	MD_CingulumcingulategyrusL	0.000172 +/- 0.000011	FA_FMIN	0.021866 +/- 0.000557	smt_fa_Fornix_StriaterminalisR	0.001139 +/- 0.000108	smt_md_CorticospinaltractR	0.000342 +/- 0.000026	smt_trans_MediallemniscusR	0.001006 +/- 0.000056	smt_long_Fornix	0.001115 +/- 0.000104	smt_mc_diff_Middlecerebellarpeduncle	0.002724 +/- 0.000164	smt_mc_extramd_AnteriorlimbofinternalcapsuleL	0.000306 +/- 0.000054	smt_mc_extratrans_Fornix	0.000228 +/- 0.000020	smt_mc_intra_Pontine
2	v_intra_SuperiorlongitudinalfasciculusR	0.000196 +/- 0.000026	v_extra_Pontine	0.005301 +/- 0.000252	v_csf_ExternalcapsuleR	0.004411 +/- 0.000238	micro_Rd_CorticospinaltractL	0.000285 +/- 0.000025	micro_FA_CingulumhippocampusL	0.000613 +/- 0.000057	micro_Ax_SLTFR	0.000868 +/- 0.000066	micro_ADC_TapetumR	0.000252 +/- 0.000058	Drad_extra_Pontine	0.000754 +/- 0.000062	Dax_intra_SuperiorcerebellarpeduncleR	0.000475 +/- 0.000071	Dax_extra_UncinatefasciculusR	0.000706 +/- 0.000054	ak_GenuCC	0.009506 +/- 0.000343	rk_.PosteriorlimbofinternalcapsuleR	0.003209 +/- 0.000185	mk_SuperiorlongitudinalfasciculusR	0.000450 +/- 0.000044	AD_CSTL	0.004695 +/- 0.000325	RD_UFL	0.000489 +/- 0.000062	MD_AnteriorlimbofinternalcapsuleL	0.000149 +/- 0.000047	FA_Middlecerebellarpeduncle	0.006965 +/- 0.000289	smt_fa_Middlecerebellarpeduncle	0.000884 +/- 0.000078	smt_md_Middlecerebellarpeduncle	0.000162 +/- 0.000015	smt_trans_Middlecerebellarpeduncle	0.000448 +/- 0.000030	smt_long_CingulumcingulategyrusL	0.000310 +/- 0.000036	smt_mc_diff_SuperiorcoronaradiataR	0.001186 +/- 0.000109	smt_mc_extramd_SuperiorcerebellarpeduncleL	0.000214 +/- 0.000027	smt_mc_extratrans_CINGL	0.000068 +/- 0.000011	smt_mc_intra_Middlecerebellarpeduncle
3	v_intra_BodyCC	0.000156 +/- 0.000018	v_extra_SuperiorlongitudinalfasciculusR	0.004111 +/- 0.000208	v_csf_AnteriorlimbofinternalcapsuleL	0.003686 +/- 0.000199	micro_Rd_SpleniumCC	0.000173 +/- 0.000019	micro_FA_MediallemniscusR	0.000374 +/- 0.000033	micro_Ax_CingulumcingulategyrusR	0.000631 +/- 0.000046	micro_ADC_SpleniumCC	0.000171 +/- 0.000025	Drad_extra_CINGR	0.000544 +/- 0.000058	Dax_intra_Fornix_StriaterminalisR	0.000404 +/- 0.000042	Dax_extra_SLTFR	0.000409 +/- 0.000034	ak_AnteriorlimbofinternalcapsuleL	0.007162 +/- 0.000329	rk_FMIN	0.002654 +/- 0.000149	mk_MediallemniscusR	0.000278 +/- 0.000024	AD_CerebralpeduncleL	0.002284 +/- 0.000113	RD_.PosteriorlimbofinternalcapsuleR	0.000332 +/- 0.000039	MD_FMAJ	0.000133 +/- 0.000021	FA_CerebralpeduncleL	0.006230 +/- 0.000307	smt_fa_AnteriorlimbofinternalcapsuleR	0.000576 +/- 0.000039	smt_md_UncinatefasciculusR	0.000058 +/- 0.000010	smt_trans_ExternalcapsuleR	0.000328 +/- 0.000039	smt_long_Fornix_StriaterminalisR	0.000169 +/- 0.000019	smt_mc_diff_PosteriorcoronaradiataR	0.001058 +/- 0.000089	smt_mc_extramd_CingulumcingulategyrusR	0.000106 +/- 0.000020	smt_mc_extratrans_MediallemniscusR	0.000067 +/- 0.000007	smt_mc_intra_FMIN
4	v_intra_Fornix	0.000099 +/- 0.000012	v_extra_SLFR	0.002312 +/- 0.000150	v_csf_SLFR	0.002829 +/- 0.000185	micro_Rd_TapetumR	0.000140 +/- 0.000023	micro_FA_TapetumR	0.000317 +/- 0.000046	micro_Ax_SpleniumCC	0.000324 +/- 0.000032	micro_ADC_CingulumcingulategyrusR	0.000115 +/- 0.000021	Drad_extra_BodyCC	0.000384 +/- 0.000053	Dax_intra_RetrolenticularpartofinternalcapsuleR	0.000260 +/- 0.000027	Dax_extra_CingulumcingulategyrusL	0.000321 +/- 0.000022	ak_AnteriorcoronaradiataR	0.006012 +/- 0.000224	rk_Fornix_StriaterminalisR	0.002403 +/- 0.000117	mk_CorticospinaltractR	0.000244 +/- 0.000021	AD_SLFL	0.001000 +/- 0.000083	RD_Fornix_StriaterminalisL	0.000290 +/- 0.000031	MD_CINGL	0.000120 +/- 0.000018	FA_SuperiorcerebellarpeduncleR	0.006111 +/- 0.000292	smt_fa_ILFL	0.000237 +/- 0.000034	smt_md_CINGL	0.000033 +/- 0.000008	smt_trans_ExternalcapsuleL	0.000239 +/- 0.000020	smt_long_SLFTL	0.000160 +/- 0.000029	smt_mc_diff_PosteriorcoronaradiataL	0.000519 +/- 0.000061	smt_mc_extramd_Fornix_StriaterminalisL	0.000091 +/- 0.000015	smt_mc_extratrans_MediallemniscusL	0.000064 +/- 0.000010	smt_mc_intra_SuperiorcerebellarpeduncleR
5	v_intra_SLFR	0.000086 +/- 0.000011	v_extra_PosteriorcoronaradiataL	0.002227 +/- 0.000116	v_csf_CingulumcingulategyrusL	0.001391 +/- 0.000082	micro_Rd_SuperiorfrontooccipitalfasciculusR	0.000129 +/- 0.000023	micro_FA_AnteriorlimbofinternalcapsuleR	0.000257 +/- 0.000034	micro_Ax_SuperiorcoronaradiataR	0.000319 +/- 0.000036	micro_ADC_CorticospinaltractL	0.000089 +/- 0.000013	Drad_extra_RetrolenticularpartofinternalcapsuleL	0.000348 +/- 0.000027	Dax_intra_AnteriorlimbofinternalcapsuleL	0.000255 +/- 0.000019	Dax_extra_TapetumR	0.000170 +/- 0.000023	ak_BodyCC	0.004153 +/- 0.000205	rk_CingulumhippocampusL	0.001792 +/- 0.000102	mk_MediallemniscusL	0.000239 +/- 0.000017	AD_ATRR	0.000908 +/- 0.000055	RD_SuperiorcerebellarpeduncleL	0.000269 +/- 0.000025	MD_Fornix	0.000084 +/- 0.000010	FA_SuperiorcerebellarpeduncleL	0.003918 +/- 0.000215	smt_fa_SLFTL	0.000216 +/- 0.000035	smt_md_TapetumR	0.000026 +/- 0.000006	smt_trans_AnteriorlimbofinternalcapsuleL	0.000215 +/- 0.000027	smt_long_SagittalstratumR	0.000137 +/- 0.000017	smt_mc_diff_CingulumcingulategyrusL	0.000444 +/- 0.000056	smt_mc_extramd_SuperiorcerebellarpeduncleR	0.000087 +/- 0.000011	smt_mc_extratrans_Fornix_StriaterminalisR	0.000059 +/- 0.000014	smt_mc_intra_TapetumR
6	v_intra_FMIN	0.000078 +/- 0.000013	v_extra_Fornix	0.002144 +/- 0.000153	v_csf_TapetumR	0.001292 +/- 0.000134	micro_Rd_Pontine	0.000116 +/- 0.000011	micro_FA_CingulumhippocampusR	0.000253 +/- 0.000027	micro_Ax_ILFR	0.000302 +/- 0.000029	micro_ADC_CingulumhippocampusL	0.000086 +/- 0.000011	Drad_extra_CorticospinaltractL	0.000264 +/- 0.000022	Dax_intra_UncinatefasciculusR	0.000216 +/- 0.000021	Dax_extra_Fornix	0.000098 +/- 0.000011	ak_PosteriorthalamicradiationR	0.003865 +/- 0.000210	rk_PosteriorlimbofinternalcapsuleL	0.001443 +/- 0.000077	mk_CSTR	0.000206 +/- 0.000027	AD_CSTR	0.000530 +/- 0.000059	RD_MediallemniscusR	0.000183 +/- 0.000018	MD_CGR	0.000078 +/- 0.000024	FA_SuperiorfrontooccipitalfasciculusR	0.001900 +/- 0.000092	smt_fa_CingulumhippocampusR	0.000202 +/- 0.000031	smt_md_.PosteriorlimbofinternalcapsuleR	0.000023 +/- 0.000007	smt_trans_AnteriorlimbofinternalcapsuleR	0.000119 +/- 0.000014	smt_long_CSTL	0.000090 +/- 0.000015	smt_mc_diff_BodyCC	0.000440 +/- 0.000059	smt_mc_extramd_SLTFR	0.000084 +/- 0.000012	smt_mc_extratrans_SuperiorcerebellarpeduncleL	0.000042 +/- 0.000012	smt_mc_intra_SagittalstratumL
7	v_intra_Pontine	0.000072 +/- 0.000006	v_extra_PosteriorcoronaradiataR	0.000871 +/- 0.000068	v_csf_RetrolenticularpartofinternalcapsuleR	0.000340 +/- 0.000039	micro_Rd_SuperiorlongitudinalfasciculusR	0.000116 +/- 0.000022	micro_FA_CingulumcingulategyrusL	0.000187 +/- 0.000043	micro_Ax_CingulumhippocampusL	0.000163 +/- 0.000018	micro_ADC_UncinatefasciculusR	0.000069 +/- 0.000014	Drad_extra_TapetumR	0.000240 +/- 0.000044	Dax_intra_SagittalstratumR	0.000165 +/- 0.000021	Dax_extra_GenuCC	0.000085 +/- 0.000026	ak_SpleniumCC	0.003718 +/- 0.000198	rk_BodyCC	0.000969 +/- 0.000099	mk_Pontine	0.000182 +/- 0.000028	AD_UFL	0.000423 +/- 0.000042	RD_CingulumcingulategyrusR	0.000159 +/- 0.000018	MD_SpleniumCC	0.000071 +/- 0.000011	FA_SLFTL	0.001591 +/- 0.000125	smt_fa_AnteriorcoronaradiataR	0.000168 +/- 0.000034	smt_md_CerebralpeduncleL	0.000022 +/- 0.000008	smt_trans_SuperiorcerebellarpeduncleR	0.000069 +/- 0.000021	smt_long_CingulumhippocampusR	0.000084 +/- 0.000010	smt_mc_diff_AnteriorcoronaradiataR	0.000347 +/- 0.000034	smt_mc_extramd_CingulumcingulategyrusL	0.000065 +/- 0.000017	smt_mc_extratrans_AnteriorlimbofinternalcapsuleL	0.000039 +/- 0.000008	smt_mc_intra_AnteriorlimbofinternalcapsuleL
8	v_intra_CorticospinaltractR	0.000055 +/- 0.000006	v_extra_ExternalcapsuleL	0.000642 +/- 0.000049	v_csf_SuperiorcoronaradiataR	0.000330 +/- 0.000047	micro_Rd_UncinatefasciculusR	0.000105 +/- 0.000017	micro_FA_InferiorcerebellarpeduncleR	0.000121 +/- 0.000010	micro_Ax_.PosteriorlimbofinternalcapsuleR	0.000160 +/- 0.000016	micro_ADC_Fornix_StriaterminalisR	0.000033 +/- 0.000005	Drad_extra_CSTL	0.000196 +/- 0.000025	Dax_intra_CingulumhippocampusL	0.000153 +/- 0.000016	Dax_extra_CINGL	0.000072 +/- 0.000013	ak_SuperiorcerebellarpeduncleL	0.003309 +/- 0.000161	rk_SuperiorfrontooccipitalfasciculusR	0.000860 +/- 0.000058	mk_CorticospinaltractL	0.000176 +/- 0.000017	AD_CINGL	0.000409 +/- 0.000051	RD_FMIN	0.000155 +/- 0.000037	MD_SagittalstratumL	0.000053 +/- 0.000009	FA_SuperiorfrontooccipitalfasciculusL	0.001578 +/- 0.000097	smt_fa_SuperiorlongitudinalfasciculusR	0.000164 +/- 0.000042	smt_md_SLTFR	0.000020 +/- 0.000006	smt_trans_Fornix_StriaterminalisR	0.000058 +/- 0.000014	smt_long_CorticospinaltractR	0.000058 +/- 0.000009	smt_mc_diff_FMIN	0.000277 +/- 0.000030	smt_mc_extramd_CGL	0.000043 +/- 0.000006	smt_mc_extratrans_CerebralpeduncleR	0.000035 +/- 0.000005	smt_mc_intra_AnteriorlimbofinternalcapsuleR
9	v_intra_CSTL	0.000051 +/- 0.000005	v_extra_FMIN	0.000599 +/- 0.000064	v_csf_AnteriorlimbofinternalcapsuleR	0.000318 +/- 0.000040	micro_Rd_ExternalcapsuleL	0.000071 +/- 0.000011	micro_FA_SuperiorcerebellarpeduncleL	0.000115 +/- 0.000026	micro_Ax_Fornix	0.000159 +/- 0.000018	micro_ADC_CerebralpeduncleR	0.000032 +/- 0.000005	Drad_extra_CINGL	0.000147 +/- 0.000012	Dax_intra_CINGL	0.000151 +/- 0.000022	Dax_extra_CorticospinaltractR	0.000050 +/- 0.000009	ak_SuperiorcerebellarpeduncleR	0.002693 +/- 0.000169	rk_UncinatefasciculusR	0.000846 +/- 0.000060	mk_SuperiorlongitudinalfasciculusL	0.000155 +/- 0.000016	AD_SuperiorfrontooccipitalfasciculusL	0.000398 +/- 0.000038	RD_SpleniumCC	0.000127 +/- 0.000043	MD_ATRL	0.000046 +/- 0.000016	FA_Fornix_StriaterminalisR	0.001207 +/- 0.000140	smt_fa_FMIN	0.000161 +/- 0.000021	smt_md_GenuCC	0.000020 +/- 0.000007	smt_trans_PosteriorthalamicradiationL	0.000053 +/- 0.000008	smt_long_TapetumL	0.000048 +/- 0.000008	smt_mc_diff_AnteriorcoronaradiataL	0.000243 +/- 0.000031	smt_mc_extramd_Fornix	0.000040 +/- 0.000009	smt_mc_extratrans_UFL	0.000032 +/- 0.000008	smt_mc_intra_CingulumhippocampusR
10	v_intra_.PosteriorlimbofinternalcapsuleR	0.000046 +/- 0.000003	v_extra_AnteriorlimbofinternalcapsuleL	0.000544 +/- 0.000058	v_csf_SpleniumCC	0.000243 +/- 0.000031	micro_Rd_UFL	0.000060 +/- 0.000015	micro_FA_UFL	0.000094 +/- 0.000013	micro_Ax_BodyCC	0.000132 +/- 0.000025	micro_ADC_SuperiorlongitudinalfasciculusR	0.000029 +/- 0.000007	Drad_extra_SpleniumCC	0.000136 +/- 0.000022	Dax_intra_CerebralpeduncleR	0.000140 +/- 0.000017	Dax_extra_SuperiorlongitudinalfasciculusL	0.000046 +/- 0.000010	ak_PosteriorthalamicradiationL	0.002455 +/- 0.000147	rk_CingulumhippocampusR	0.000461 +/- 0.000036	mk_CingulumhippocampusR	0.000150 +/- 0.000020	AD_.PosteriorlimbofinternalcapsuleR	0.000347 +/- 0.000031	RD_ATRR	0.000109 +/- 0.000019	MD_CingulumhippocampusL	0.000045 +/- 0.000005	FA_AnteriorlimbofinternalcapsuleR	0.000803 +/- 0.000079	smt_fa_SagittalstratumR	0.000142 +/- 0.000019	smt_md_UncinatefasciculusL	0.000015 +/- 0.000005	smt_trans_CorticospinaltractR	0.000044 +/- 0.000007	smt_long_CINGL	0.000046 +/- 0.000010	smt_mc_diff_TapetumR	0.000229 +/- 0.000022	smt_mc_extramd_ExternalcapsuleR	0.000040 +/- 0.000007	smt_mc_extratrans_UncinatefasciculusR	0.000032 +/- 0.000004	smt_mc_intra_SuperiorcoronaradiataL
11	v_intra_TapetumR	0.000045 +/- 0.000009	v_extra_CSTR	0.000383 +/- 0.000036	v_csf_Middlecerebellarpeduncle	0.000241 +/- 0.000024	micro_Rd_AnteriorlimbofinternalcapsuleR	0.000053 +/- 0.000019	micro_FA_MediallemniscusL	0.000088 +/- 0.000017	micro_Ax_AnteriorlimbofinternalcapsuleL	0.000113 +/- 0.000049	micro_ADC_Middlecerebellarpeduncle	0.000027 +/- 0.000008	Drad_extra_MediallemniscusR	0.000132 +/- 0.000014	Dax_intra_MediallemniscusR	0.000117 +/- 0.000014	Dax_extra_CINGR	0.000043 +/- 0.000006	ak_SuperiorfrontooccipitalfasciculusL	0.002301 +/- 0.000150	rk_UFR	0.000338 +/- 0.000031	mk_SLFR	0.000146 +/- 0.000015	AD_SLFTL	0.000332 +/- 0.000032	RD_SLFTL	0.000102 +/- 0.000014	MD_TapetumR	0.000040 +/- 0.000006	FA_AnteriorlimbofinternalcapsuleL	0.000784 +/- 0.000068	smt_fa_TapetumR	0.000134 +/- 0.000020	smt_md_CingulumcingulategyrusR	0.000013 +/- 0.000002	smt_trans_TapetumR	0.000030 +/- 0.000005	smt_long_SuperiorcoronaradiataR	0.000042 +/- 0.000006	smt_mc_diff_SuperiorlongitudinalfasciculusR	0.000228 +/- 0.000028	smt_mc_extramd_UFL	0.000029 +/- 0.000001	smt_mc_extratrans_InferiorcerebellarpeduncleL	0.000027 +/- 0.000006	smt_mc_intra_SLTFR
12	v_intra_CerebralpeduncleR	0.000043 +/- 0.000006	v_extra_Middlecerebellarpeduncle	0.000316 +/- 0.000034	v_csf_ATRR	0.000215 +/- 0.000040	micro_Rd_SagittalstratumL	0.000050 +/- 0.000006	micro_FA_PosteriorlimbofinternalcapsuleL	0.000085 +/- 0.000018	micro_Ax_SuperiorcoronaradiataL	0.000082 +/- 0.000022	micro_ADC_CSTR	0.000024 +/- 0.000001	Drad_extra_AnteriorlimbofinternalcapsuleL	0.000107 +/- 0.000013	Dax_intra_CingulumcingulategyrusL	0.000088 +/- 0.000019	Dax_extra_Pontine	0.000037 +/- 0.000008	ak_Middlecerebellarpeduncle	0.001598 +/- 0.000100	rk_PosteriorcoronaradiataL	0.000275 +/- 0.000028	mk_UFR	0.000125 +/- 0.000017	AD_Middlecerebellarpeduncle	0.000259 +/- 0.000029	RD_PosteriorthalamicradiationL	0.000088 +/- 0.000010	MD_UncinatefasciculusL	0.000039 +/- 0.000009	FA_PosteriorlimbofinternalcapsuleL	0.000681 +/- 0.000042	smt_fa_CingulumhippocampusL	0.000128 +/- 0.000023	smt_md_AnteriorlimbofinternalcapsuleL	0.000012 +/- 0.000003	smt_trans_SagittalstratumL	0.000022 +/- 0.000007	smt_long_MediallemniscusR	0.000039 +/- 0.000008	smt_mc_diff_SuperiorcoronaradiataL	0.000201 +/- 0.000020	smt_mc_extramd_CingulumhippocampusL	0.000028 +/- 0.000004	smt_mc_extratrans_Pontine	0.000025 +/- 0.000004	smt_mc_intra_SuperiorlongitudinalfasciculusR
13	v_intra_CorticospinaltractL	0.000036 +/- 0.000015	v_extra_SuperiorfrontooccipitalfasciculusL	0.000260 +/- 0.000026	v_csf_CSTR	0.000211 +/- 0.000032	micro_Rd_CorticospinaltractR	0.000050 +/- 0.000007	micro_FA_CorticospinaltractL	0.000076 +/- 0.000007	micro_Ax_RetrolenticularpartofinternalcapsuleR	0.000055 +/- 0.000009	micro_ADC_SLFTL	0.000022 +/- 0.000003	Drad_extra_CingulumcingulategyrusL	0.000103 +/- 0.000018	Dax_intra_BodyCC	0.000082 +/- 0.000017	Dax_extra_CerebralpeduncleL	0.000036 +/- 0.000006	ak_ATRR	0.001552 +/- 0.000099	rk_SuperiorcerebellarpeduncleR	0.000213 +/- 0.000023	mk_Middlecerebellarpeduncle	0.000124 +/- 0.000012	AD_CGL	0.000245 +/- 0.000021	RD_CingulumcingulategyrusL	0.000075 +/- 0.000011	MD_ILFL	0.000033 +/- 0.000007	FA_MediallemniscusR	0.000559 +/- 0.000053	smt_fa_AnteriorcoronaradiataL	0.000114 +/- 0.000026	smt_md_SuperiorcerebellarpeduncleL	0.000007 +/- 0.000002	smt_trans_ATRR	0.000016 +/- 0.000003	smt_long_.PosteriorlimbofinternalcapsuleR	0.000038 +/- 0.000007	smt_mc_diff_SLFR	0.000182 +/- 0.000020	smt_mc_extramd_AnteriorlimbofinternalcapsuleR	0.000027 +/- 0.000008	smt_mc_extratrans_SuperiorcerebellarpeduncleR	0.000024 +/- 0.000007	smt_mc_intra_SLFR
14	v_intra_CSTR	0.000033 +/- 0.000004	v_extra_SuperiorcerebellarpeduncleR	0.000230 +/- 0.000024	v_csf_Fornix_StriaterminalisL	0.000172 +/- 0.000020	micro_Rd_CingulumhippocampusR	0.000038 +/- 0.000006	micro_FA_CorticospinaltractR	0.000072 +/- 0.000008	micro_Ax_UncinatefasciculusR	0.000052 +/- 0.000009	micro_ADC_Fornix	0.000019 +/- 0.000004	Drad_extra_SuperiorcerebellarpeduncleR	0.000089 +/- 0.000011	Dax_intra_SuperiorlongitudinalfasciculusL	0.000062 +/- 0.000009	Dax_extra_CingulumhippocampusR	0.000036 +/- 0.000006	ak_ExternalcapsuleL	0.001295 +/- 0.000118	rk_Pontine	0.000187 +/- 0.000023	mk_SuperiorfrontooccipitalfasciculusL	0.000094 +/- 0.000018	AD_Fornix_StriaterminalisL	0.000243 +/- 0.000032	RD_Middlecerebellarpeduncle	0.000067 +/- 0.000008	MD_ILFR	0.000032 +/- 0.000007	FA_.PosteriorlimbofinternalcapsuleR	0.000422 +/- 0.000037	smt_fa_CerebralpeduncleL	0.000111 +/- 0.000014	NA	NA	smt_trans_CINGL	0.000016 +/- 0.000005	smt_long_PosteriorlimbofinternalcapsuleL	0.000028 +/- 0.000007	smt_mc_diff_AnteriorlimbofinternalcapsuleR	0.000099 +/- 0.000008	smt_mc_extramd_FMAJ	0.000026 +/- 0.000009	smt_mc_extratrans_SLFL	0.000021 +/- 0.000004	smt_mc_intra_UFL
15	v_intra_CerebralpeduncleL	0.000032 +/- 0.000006	v_extra_ATRR	0.000195 +/- 0.000026	v_csf_ILFL	0.000168 +/- 0.000023	micro_Rd_Fornix_StriaterminalisR	0.000035 +/- 0.000007	micro_FA_RetrolenticularpartofinternalcapsuleR	0.000069 +/- 0.000020	micro_Ax_CingulumhippocampusR	0.000049 +/- 0.000011	micro_ADC_CingulumhippocampusR	0.000017 +/- 0.000004	Drad_extra_UncinatefasciculusR	0.000083 +/- 0.000014	Dax_intra_CorticospinaltractL	0.000053 +/- 0.000005	Dax_extra_SuperiorcerebellarpeduncleR	0.000030 +/- 0.000004	ak_CSTL	0.001034 +/- 0.000088	rk_ExternalcapsuleL	0.000155 +/- 0.000026	mk_PosteriorcoronaradiataL	0.000088 +/- 0.000015	AD_BodyCC	0.000224 +/- 0.000027	RD_SuperiorfrontooccipitalfasciculusR	0.000062 +/- 0.000012	MD_PosteriorthalamicradiationR	0.000031 +/- 0.000005	FA_Fornix_StriaterminalisL	0.000414 +/- 0.000043	smt_fa_ATRL	0.000087 +/- 0.000018	NA	NA	smt_trans_Pontine	0.000008 +/- 0.000002	smt_long_RetrolenticularpartofinternalcapsuleR	0.000028 +/- 0.000007	smt_mc_diff_RetrolenticularpartofinternalcapsuleR	0.000088 +/- 0.000010	smt_mc_extramd_Middlecerebellarpeduncle	0.000022 +/- 0.000004	smt_mc_extratrans_GenuCC	0.000020 +/- 0.000006	smt_mc_intra_Fornix
16	v_intra_InferiorcerebellarpeduncleL	0.000027 +/- 0.000006	v_extra_AnteriorlimbofinternalcapsuleR	0.000154 +/- 0.000017	v_csf_SagittalstratumR	0.000164 +/- 0.000018	micro_Rd_AnteriorlimbofinternalcapsuleL	0.000033 +/- 0.000004	micro_FA_Fornix_StriaterminalisR	0.000055 +/- 0.000011	micro_Ax_Middlecerebellarpeduncle	0.000049 +/- 0.000012	micro_ADC_Fornix_StriaterminalisL	0.000015 +/- 0.000004	Drad_extra_ExternalcapsuleR	0.000074 +/- 0.000014	Dax_intra_SagittalstratumL	0.000051 +/- 0.000001	Dax_extra_UFL	0.000026 +/- 0.000005	ak_FMIN	0.000965 +/- 0.000088	rk_MediallemniscusR	0.000096 +/- 0.000007	mk_SLFL	0.000083 +/- 0.000008	AD_SLTFR	0.000223 +/- 0.000029	RD_Fornix	0.000057 +/- 0.000009	MD_RetrolenticularpartofinternalcapsuleL	0.000022 +/- 0.000008	FA_IFOFL	0.000190 +/- 0.000019	smt_fa_AnteriorlimbofinternalcapsuleL	0.000064 +/- 0.000011	NA	NA	NA	NA	smt_long_SagittalstratumL	0.000027 +/- 0.000007	smt_mc_diff_SuperiorcerebellarpeduncleR	0.000074 +/- 0.000011	smt_mc_extramd_GenuCC	0.000022 +/- 0.000006	smt_mc_extratrans_SpleniumCC	0.000017 +/- 0.000003	smt_mc_intra_Fornix_StriaterminalisL
17	v_intra_IFOFL	0.000025 +/- 0.000005	v_extra_CerebralpeduncleR	0.000127 +/- 0.000012	v_csf_Fornix_StriaterminalisR	0.000161 +/- 0.000016	micro_Rd_SuperiorfrontooccipitalfasciculusL	0.000031 +/- 0.000003	micro_FA_RetrolenticularpartofinternalcapsuleL	0.000053 +/- 0.000008	micro_Ax_ATRL	0.000047 +/- 0.000006	micro_ADC_UFL	0.000014 +/- 0.000004	Drad_extra_UncinatefasciculusL	0.000068 +/- 0.000004	Dax_intra_SuperiorcerebellarpeduncleL	0.000047 +/- 0.000017	Dax_extra_CingulumcingulategyrusR	0.000026 +/- 0.000010	ak_Fornix_StriaterminalisL	0.000805 +/- 0.000063	rk_PosteriorthalamicradiationR	0.000089 +/- 0.000008	mk_CSTL	0.000076 +/- 0.000012	AD_SuperiorfrontooccipitalfasciculusR	0.000168 +/- 0.000016	RD_UncinatefasciculusR	0.000056 +/- 0.000010	MD_SuperiorfrontooccipitalfasciculusR	0.000021 +/- 0.000005	FA_Fornix	0.000128 +/- 0.000012	smt_fa_RetrolenticularpartofinternalcapsuleL	0.000053 +/- 0.000006	NA	NA	NA	NA	smt_long_PosteriorcoronaradiataL	0.000024 +/- 0.000007	smt_mc_diff_Fornix_StriaterminalisR	0.000058 +/- 0.000015	smt_mc_extramd_SpleniumCC	0.000019 +/- 0.000007	smt_mc_extratrans_CINGR	0.000017 +/- 0.000004	smt_mc_intra_CGL
18	v_intra_MediallemniscusR	0.000024 +/- 0.000007	v_extra_CorticospinaltractR	0.000120 +/- 0.000008	v_csf_UFL	0.000115 +/- 0.000016	micro_Rd_CGR	0.000030 +/- 0.000009	micro_FA_SuperiorcerebellarpeduncleR	0.000051 +/- 0.000005	micro_Ax_AnteriorcoronaradiataL	0.000045 +/- 0.000007	micro_ADC_GenuCC	0.000013 +/- 0.000003	Drad_extra_Fornix_StriaterminalisR	0.000067 +/- 0.000013	Dax_intra_TapetumR	0.000046 +/- 0.000012	Dax_extra_TapetumL	0.000025 +/- 0.000005	ak_Fornix	0.000659 +/- 0.000042	rk_IFOFR	0.000075 +/- 0.000014	mk_ExternalcapsuleL	0.000044 +/- 0.000008	AD_InferiorcerebellarpeduncleL	0.000134 +/- 0.000019	RD_AnteriorlimbofinternalcapsuleR	0.000055 +/- 0.000009	MD_AnteriorlimbofinternalcapsuleR	0.000020 +/- 0.000008	FA_CorticospinaltractL	0.000127 +/- 0.000019	smt_fa_SLFR	0.000050 +/- 0.000014	NA	NA	NA	NA	smt_long_SuperiorcerebellarpeduncleR	0.000020 +/- 0.000004	smt_mc_diff_CingulumcingulategyrusR	0.000056 +/- 0.000008	smt_mc_extramd_.PosteriorlimbofinternalcapsuleR	0.000016 +/- 0.000008	smt_mc_extratrans_SuperiorfrontooccipitalfasciculusR	0.000015 +/- 0.000004	smt_mc_intra_BodyCC
19	v_intra_CingulumhippocampusL	0.000022 +/- 0.000005	v_extra_RetrolenticularpartofinternalcapsuleL	0.000115 +/- 0.000020	v_csf_ILFR	0.000112 +/- 0.000013	micro_Rd_CingulumhippocampusL	0.000029 +/- 0.000007	micro_FA_UncinatefasciculusR	0.000048 +/- 0.000005	micro_Ax_AnteriorcoronaradiataR	0.000044 +/- 0.000006	micro_ADC_ILFR	0.000010 +/- 0.000005	Drad_extra_CGR	0.000057 +/- 0.000008	Dax_intra_CGR	0.000043 +/- 0.000009	Dax_extra_ATRR	0.000024 +/- 0.000004	ak_TapetumR	0.000647 +/- 0.000053	rk_SuperiorcerebellarpeduncleL	0.000054 +/- 0.000008	mk_AnteriorlimbofinternalcapsuleL	0.000039 +/- 0.000011	AD_FMIN	0.000130 +/- 0.000016	RD_ILFL	0.000049 +/- 0.000012	MD_Fornix_StriaterminalisR	0.000016 +/- 0.000007	FA_UncinatefasciculusR	0.000121 +/- 0.000017	smt_fa_MediallemniscusR	0.000048 +/- 0.000005	NA	NA	NA	NA	smt_long_InferiorcerebellarpeduncleL	0.000019 +/- 0.000004	smt_mc_diff_AnteriorlimbofinternalcapsuleL	0.000045 +/- 0.000008	smt_mc_extramd_InferiorcerebellarpeduncleL	0.000016 +/- 0.000007	smt_mc_extratrans_SLTFR	0.000015 +/- 0.000004	smt_mc_intra_CerebralpeduncleR
20	v_intra_RetrolenticularpartofinternalcapsuleL	0.000021 +/- 0.000003	v_extra_TapetumR	0.000104 +/- 0.000016	v_csf_SLFTL	0.000103 +/- 0.000027	micro_Rd_CingulumcingulategyrusR	0.000028 +/- 0.000003	micro_FA_ExternalcapsuleL	0.000043 +/- 0.000007	micro_Ax_ILFL	0.000039 +/- 0.000009	micro_ADC_SuperiorfrontooccipitalfasciculusR	0.000007 +/- 0.000003	Drad_extra_AnteriorlimbofinternalcapsuleR	0.000036 +/- 0.000005	Dax_intra_ExternalcapsuleR	0.000040 +/- 0.000007	Dax_extra_ILFR	0.000022 +/- 0.000011	ak_CerebralpeduncleR	0.000501 +/- 0.000040	rk_SpleniumCC	0.000052 +/- 0.000011	mk_Fornix	0.000032 +/- 0.000008	AD_RetrolenticularpartofinternalcapsuleL	0.000129 +/- 0.000020	RD_IFOFR	0.000049 +/- 0.000007	MD_UFL	0.000016 +/- 0.000005	FA_CingulumcingulategyrusL	0.000119 +/- 0.000016	smt_fa_ILFR	0.000043 +/- 0.000011	NA	NA	NA	NA	smt_long_BodyCC	0.000019 +/- 0.000003	smt_mc_diff_CorticospinaltractR	0.000042 +/- 0.000006	smt_mc_extramd_FMIN	0.000012 +/- 0.000005	smt_mc_extratrans_ExternalcapsuleR	0.000014 +/- 0.000005	smt_mc_intra_TapetumL
21	v_intra_ExternalcapsuleL	0.000021 +/- 0.000004	v_extra_SuperiorlongitudinalfasciculusL	0.000092 +/- 0.000016	v_csf_RetrolenticularpartofinternalcapsuleL	0.000096 +/- 0.000012	micro_Rd_Fornix_StriaterminalisL	0.000028 +/- 0.000005	micro_FA_PosteriorcoronaradiataL	0.000037 +/- 0.000007	micro_Ax_CorticospinaltractL	0.000038 +/- 0.000005	NA	NA	Drad_extra_Fornix	0.000032 +/- 0.000005	Dax_intra_MediallemniscusL	0.000040 +/- 0.000007	Dax_extra_ExternalcapsuleR	0.000022 +/- 0.000006	ak_CingulumcingulategyrusR	0.000443 +/- 0.000048	rk_PosteriorcoronaradiataR	0.000049 +/- 0.000015	mk_BodyCC	0.000030 +/- 0.000011	AD_CerebralpeduncleR	0.000123 +/- 0.000015	RD_PosteriorthalamicradiationR	0.000042 +/- 0.000007	MD_GenuCC	0.000015 +/- 0.000004	FA_RetrolenticularpartofinternalcapsuleR	0.000116 +/- 0.000015	smt_fa_CerebralpeduncleR	0.000040 +/- 0.000006	NA	NA	NA	NA	smt_long_InferiorcerebellarpeduncleR	0.000018 +/- 0.000003	smt_mc_diff_UncinatefasciculusL	0.000036 +/- 0.000004	smt_mc_extramd_CINGL	0.000012 +/- 0.000003	smt_mc_extratrans_CGR	0.000012 +/- 0.000004	smt_mc_intra_CINGR
22	v_intra_PosteriorthalamicradiationR	0.000019 +/- 0.000001	v_extra_SLFL	0.000086 +/- 0.000015	v_csf_SuperiorcoronaradiataL	0.000091 +/- 0.000013	micro_Rd_SuperiorlongitudinalfasciculusL	0.000018 +/- 0.000007	micro_FA_FMIN	0.000037 +/- 0.000013	micro_Ax_TapetumR	0.000036 +/- 0.000008	NA	NA	Drad_extra_RetrolenticularpartofinternalcapsuleR	0.000023 +/- 0.000007	Dax_intra_RetrolenticularpartofinternalcapsuleL	0.000032 +/- 0.000006	Dax_extra_InferiorcerebellarpeduncleL	0.000019 +/- 0.000006	ak_UFR	0.000387 +/- 0.000035	rk_PosteriorthalamicradiationL	0.000046 +/- 0.000011	mk_FMAJ	0.000024 +/- 0.000005	AD_CGR	0.000097 +/- 0.000018	RD_CerebralpeduncleL	0.000041 +/- 0.000007	MD_CingulumhippocampusR	0.000015 +/- 0.000002	FA_CINGL	0.000116 +/- 0.000022	smt_fa_CingulumcingulategyrusL	0.000040 +/- 0.000010	NA	NA	NA	NA	smt_long_ILFR	0.000017 +/- 0.000003	smt_mc_diff_ExternalcapsuleL	0.000031 +/- 0.000005	NA	NA	smt_mc_extratrans_BodyCC	0.000010 +/- 0.000003	smt_mc_intra_MediallemniscusL
23	v_intra_GenuCC	0.000017 +/- 0.000008	v_extra_CorticospinaltractL	0.000063 +/- 0.000008	v_csf_PosteriorthalamicradiationL	0.000077 +/- 0.000012	micro_Rd_GenuCC	0.000017 +/- 0.000004	micro_FA_CSTR	0.000029 +/- 0.000005	micro_Ax_UFL	0.000034 +/- 0.000005	NA	NA	Drad_extra_PosteriorcoronaradiataL	0.000021 +/- 0.000004	Dax_intra_CerebralpeduncleL	0.000028 +/- 0.000006	Dax_extra_AnteriorlimbofinternalcapsuleL	0.000017 +/- 0.000008	ak_SuperiorfrontooccipitalfasciculusR	0.000382 +/- 0.000029	rk_AnteriorcoronaradiataL	0.000045 +/- 0.000011	mk_CingulumhippocampusL	0.000022 +/- 0.000004	AD_IFOFL	0.000081 +/- 0.000012	RD_AnteriorlimbofinternalcapsuleL	0.000040 +/- 0.000008	MD_CerebralpeduncleL	0.000015 +/- 0.000007	FA_TapetumR	0.000082 +/- 0.000007	smt_fa_PosteriorthalamicradiationR	0.000039 +/- 0.000006	NA	NA	NA	NA	smt_long_CerebralpeduncleR	0.000016 +/- 0.000003	smt_mc_diff_SuperiorlongitudinalfasciculusL	0.000030 +/- 0.000011	NA	NA	smt_mc_extratrans_AnteriorcoronaradiataR	0.000009 +/- 0.000002	smt_mc_intra_CorticospinaltractR
24	v_intra_CINGR	0.000015 +/- 0.000004	v_extra_CingulumcingulategyrusR	0.000044 +/- 0.000014	v_csf_IFOFL	0.000071 +/- 0.000020	micro_Rd_PosteriorcoronaradiataR	0.000015 +/- 0.000004	micro_FA_AnteriorlimbofinternalcapsuleL	0.000027 +/- 0.000006	micro_Ax_FMIN	0.000033 +/- 0.000006	NA	NA	Drad_extra_TapetumL	0.000017 +/- 0.000007	Dax_intra_SLTFR	0.000026 +/- 0.000007	Dax_extra_ATRL	0.000017 +/- 0.000004	ak_FMAJ	0.000354 +/- 0.000057	rk_CerebralpeduncleL	0.000041 +/- 0.000009	mk_SuperiorfrontooccipitalfasciculusR	0.000021 +/- 0.000006	AD_CingulumhippocampusR	0.000066 +/- 0.000010	RD_CerebralpeduncleR	0.000034 +/- 0.000003	MD_FMIN	0.000012 +/- 0.000005	FA_CerebralpeduncleR	0.000080 +/- 0.000010	smt_fa_Fornix	0.000035 +/- 0.000008	NA	NA	NA	NA	smt_long_UncinatefasciculusL	0.000016 +/- 0.000003	smt_mc_diff_CorticospinaltractL	0.000028 +/- 0.000005	NA	NA	smt_mc_extratrans_CingulumhippocampusR	0.000008 +/- 0.000002	smt_mc_intra_SLFTL
25	v_intra_SagittalstratumL	0.000015 +/- 0.000004	v_extra_SLFTL	0.000041 +/- 0.000007	v_csf_Fornix	0.000064 +/- 0.000009	micro_Rd_FMIN	0.000014 +/- 0.000006	micro_FA_CGL	0.000026 +/- 0.000006	micro_Ax_CGL	0.000032 +/- 0.000004	NA	NA	Drad_extra_PosteriorthalamicradiationR	0.000017 +/- 0.000001	Dax_intra_CGL	0.000023 +/- 0.000005	NA	NA	ak_TapetumL	0.000266 +/- 0.000031	rk_SuperiorcoronaradiataR	0.000041 +/- 0.000011	mk_.PosteriorlimbofinternalcapsuleR	0.000020 +/- 0.000005	AD_SLFR	0.000065 +/- 0.000010	RD_PosteriorcoronaradiataR	0.000026 +/- 0.000011	MD_SuperiorcerebellarpeduncleL	0.000009 +/- 0.000003	FA_UFR	0.000064 +/- 0.000017	smt_fa_UncinatefasciculusL	0.000033 +/- 0.000007	NA	NA	NA	NA	smt_long_AnteriorlimbofinternalcapsuleR	0.000016 +/- 0.000003	smt_mc_diff_PosteriorthalamicradiationL	0.000028 +/- 0.000006	NA	NA	NA	NA	smt_mc_intra_GenuCC
26	v_intra_SuperiorcerebellarpeduncleL	0.000015 +/- 0.000003	v_extra_SuperiorcerebellarpeduncleL	0.000038 +/- 0.000006	v_csf_CingulumhippocampusL	0.000053 +/- 0.000010	micro_Rd_ATRR	0.000013 +/- 0.000003	micro_FA_FMAJ	0.000026 +/- 0.000005	micro_Ax_CSTR	0.000031 +/- 0.000005	NA	NA	Drad_extra_GenuCC	0.000017 +/- 0.000003	Dax_intra_SpleniumCC	0.000020 +/- 0.000008	NA	NA	ak_SagittalstratumL	0.000259 +/- 0.000021	rk_Fornix	0.000040 +/- 0.000007	mk_Fornix_StriaterminalisL	0.000020 +/- 0.000003	AD_SpleniumCC	0.000064 +/- 0.000010	RD_SuperiorfrontooccipitalfasciculusL	0.000025 +/- 0.000006	MD_CorticospinaltractL	0.000007 +/- 0.000000	FA_PosteriorcoronaradiataL	0.000054 +/- 0.000007	smt_fa_Fornix_StriaterminalisL	0.000033 +/- 0.000005	NA	NA	NA	NA	smt_long_PosteriorthalamicradiationL	0.000015 +/- 0.000005	smt_mc_diff_ILFL	0.000027 +/- 0.000007	NA	NA	NA	NA	smt_mc_intra_ExternalcapsuleR
27	v_intra_AnteriorcoronaradiataL	0.000014 +/- 0.000002	v_extra_InferiorcerebellarpeduncleR	0.000032 +/- 0.000007	v_csf_ATRL	0.000053 +/- 0.000011	micro_Rd_InferiorcerebellarpeduncleR	0.000012 +/- 0.000004	micro_FA_Fornix_StriaterminalisL	0.000024 +/- 0.000007	micro_Ax_SLFTL	0.000031 +/- 0.000005	NA	NA	Drad_extra_InferiorcerebellarpeduncleR	0.000016 +/- 0.000004	Dax_intra_UFR	0.000019 +/- 0.000005	NA	NA	ak_SLFL	0.000202 +/- 0.000031	rk_CingulumcingulategyrusL	0.000039 +/- 0.000005	mk_SuperiorcoronaradiataL	0.000019 +/- 0.000004	AD_Fornix	0.000054 +/- 0.000007	RD_AnteriorcoronaradiataL	0.000022 +/- 0.000005	NA	NA	FA_CGR	0.000049 +/- 0.000007	smt_fa_SuperiorcoronaradiataR	0.000026 +/- 0.000009	NA	NA	NA	NA	smt_long_CerebralpeduncleL	0.000015 +/- 0.000004	smt_mc_diff_SuperiorcerebellarpeduncleL	0.000027 +/- 0.000005	NA	NA	NA	NA	smt_mc_intra_SuperiorcerebellarpeduncleL
28	v_intra_UFR	0.000014 +/- 0.000004	v_extra_ILFL	0.000026 +/- 0.000005	v_csf_CINGR	0.000041 +/- 0.000008	micro_Rd_SLFL	0.000011 +/- 0.000002	micro_FA_SagittalstratumR	0.000024 +/- 0.000005	micro_Ax_IFOFR	0.000027 +/- 0.000008	NA	NA	Drad_extra_CerebralpeduncleL	0.000014 +/- 0.000005	Dax_intra_SLFL	0.000019 +/- 0.000007	NA	NA	ak_CINGL	0.000174 +/- 0.000022	rk_ExternalcapsuleR	0.000035 +/- 0.000006	mk_CingulumcingulategyrusR	0.000018 +/- 0.000001	AD_SuperiorcoronaradiataL	0.000045 +/- 0.000005	RD_PosteriorlimbofinternalcapsuleL	0.000020 +/- 0.000004	NA	NA	FA_UncinatefasciculusL	0.000039 +/- 0.000007	smt_fa_SagittalstratumL	0.000026 +/- 0.000004	NA	NA	NA	NA	smt_long_GenuCC	0.000013 +/- 0.000003	smt_mc_diff_ATRL	0.000024 +/- 0.000006	NA	NA	NA	NA	smt_mc_intra_UncinatefasciculusR
29	v_intra_CGR	0.000010 +/- 0.000001	v_extra_SpleniumCC	0.000025 +/- 0.000007	v_csf_CerebralpeduncleR	0.000037 +/- 0.000005	micro_Rd_CingulumcingulategyrusL	0.000009 +/- 0.000005	micro_FA_SpleniumCC	0.000023 +/- 0.000005	micro_Ax_CINGR	0.000024 +/- 0.000007	NA	NA	Drad_extra_UFL	0.000008 +/- 0.000002	Dax_intra_SuperiorlongitudinalfasciculusR	0.000017 +/- 0.000005	NA	NA	ak_AnteriorcoronaradiataL	0.000174 +/- 0.000017	rk_IFOFL	0.000030 +/- 0.000006	mk_TapetumR	0.000017 +/- 0.000007	AD_SuperiorlongitudinalfasciculusR	0.000040 +/- 0.000007	RD_CorticospinaltractR	0.000017 +/- 0.000004	NA	NA	FA_PosteriorthalamicradiationR	0.000036 +/- 0.000012	smt_fa_Pontine	0.000024 +/- 0.000006	NA	NA	NA	NA	NA	NA	smt_mc_diff_SpleniumCC	0.000023 +/- 0.000005	NA	NA	NA	NA	smt_mc_intra_ATRL
30	v_intra_InferiorcerebellarpeduncleR	0.000000 +/- 0.000000	v_extra_PosteriorlimbofinternalcapsuleL	0.000023 +/- 0.000006	v_csf_CINGL	0.000036 +/- 0.000005	micro_Rd_CINGR	0.000006 +/- 0.000001	micro_FA_CGR	0.000020 +/- 0.000009	micro_Ax_ATRR	0.000023 +/- 0.000002	NA	NA	Drad_extra_UFR	0.000003 +/- 0.000001	Dax_intra_PosteriorcoronaradiataL	0.000013 +/- 0.000003	NA	NA	ak_SLFTL	0.000171 +/- 0.000019	rk_CSTL	0.000030 +/- 0.000006	mk_AnteriorlimbofinternalcapsuleR	0.000017 +/- 0.000008	AD_TapetumR	0.000040 +/- 0.000011	RD_UncinatefasciculusL	0.000016 +/- 0.000003	NA	NA	FA_CingulumcingulategyrusR	0.000035 +/- 0.000005	smt_fa_SLTFR	0.000019 +/- 0.000005	NA	NA	NA	NA	NA	NA	smt_mc_diff_ILFR	0.000019 +/- 0.000003	NA	NA	NA	NA	NA
31	NA	NA	v_extra_AnteriorcoronaradiataR	0.000022 +/- 0.000002	v_csf_CorticospinaltractR	0.000035 +/- 0.000006	NA	NA	micro_FA_SuperiorlongitudinalfasciculusL	0.000017 +/- 0.000004	micro_Ax_PosteriorthalamicradiationL	0.000018 +/- 0.000007	NA	NA	NA	NA	Dax_intra_Fornix	0.000012 +/- 0.000005	NA	NA	ak_CingulumcingulategyrusL	0.000138 +/- 0.000018	rk_FMAJ	0.000029 +/- 0.000004	mk_CerebralpeduncleR	0.000017 +/- 0.000005	AD_InferiorcerebellarpeduncleR	0.000039 +/- 0.000006	RD_CGR	0.000016 +/- 0.000006	NA	NA	FA_CingulumhippocampusR	0.000034 +/- 0.000005	smt_fa_GenuCC	0.000018 +/- 0.000004	NA	NA	NA	NA	NA	NA	smt_mc_diff_TapetumL	0.000018 +/- 0.000006	NA	NA	NA	NA	NA
32	NA	NA	v_extra_RetrolenticularpartofinternalcapsuleR	0.000018 +/- 0.000004	v_csf_UncinatefasciculusR	0.000032 +/- 0.000006	NA	NA	micro_FA_PosteriorcoronaradiataR	0.000015 +/- 0.000004	micro_Ax_CerebralpeduncleL	0.000017 +/- 0.000004	NA	NA	NA	NA	Dax_intra_InferiorcerebellarpeduncleL	0.000008 +/- 0.000004	NA	NA	ak_PosteriorlimbofinternalcapsuleL	0.000111 +/- 0.000009	rk_SagittalstratumR	0.000028 +/- 0.000005	mk_UncinatefasciculusL	0.000017 +/- 0.000003	AD_SuperiorcerebellarpeduncleL	0.000036 +/- 0.000005	RD_CGL	0.000012 +/- 0.000003	NA	NA	FA_SpleniumCC	0.000032 +/- 0.000007	smt_fa_MediallemniscusL	0.000018 +/- 0.000001	NA	NA	NA	NA	NA	NA	smt_mc_diff_CerebralpeduncleR	0.000018 +/- 0.000004	NA	NA	NA	NA	NA
33	NA	NA	v_extra_TapetumL	0.000018 +/- 0.000003	v_csf_SuperiorlongitudinalfasciculusR	0.000031 +/- 0.000006	NA	NA	micro_FA_CerebralpeduncleR	0.000015 +/- 0.000004	micro_Ax_IFOFL	0.000015 +/- 0.000003	NA	NA	NA	NA	NA	NA	NA	NA	ak_CINGR	0.000094 +/- 0.000013	rk_CorticospinaltractL	0.000027 +/- 0.000004	mk_SpleniumCC	0.000016 +/- 0.000007	AD_SagittalstratumL	0.000035 +/- 0.000006	RD_SuperiorlongitudinalfasciculusL	0.000010 +/- 0.000003	NA	NA	FA_FMAJ	0.000032 +/- 0.000007	smt_fa_CSTR	0.000016 +/- 0.000002	NA	NA	NA	NA	NA	NA	smt_mc_diff_FMAJ	0.000018 +/- 0.000005	NA	NA	NA	NA	NA
34	NA	NA	v_extra_ExternalcapsuleR	0.000018 +/- 0.000003	v_csf_IFOFR	0.000020 +/- 0.000003	NA	NA	micro_FA_GenuCC	0.000013 +/- 0.000006	micro_Ax_CorticospinaltractR	0.000014 +/- 0.000003	NA	NA	NA	NA	NA	NA	NA	NA	ak_ATRL	0.000094 +/- 0.000014	rk_CorticospinaltractR	0.000023 +/- 0.000007	mk_PosteriorlimbofinternalcapsuleL	0.000013 +/- 0.000003	AD_CINGR	0.000028 +/- 0.000006	NA	NA	NA	NA	FA_SLFR	0.000030 +/- 0.000003	smt_fa_UFL	0.000013 +/- 0.000003	NA	NA	NA	NA	NA	NA	smt_mc_diff_Pontine	0.000016 +/- 0.000003	NA	NA	NA	NA	NA
35	NA	NA	v_extra_CINGR	0.000017 +/- 0.000004	v_csf_SLTFR	0.000020 +/- 0.000006	NA	NA	NA	NA	micro_Ax_SuperiorcerebellarpeduncleL	0.000012 +/- 0.000006	NA	NA	NA	NA	NA	NA	NA	NA	ak_RetrolenticularpartofinternalcapsuleL	0.000086 +/- 0.000011	rk_ILFL	0.000021 +/- 0.000004	mk_RetrolenticularpartofinternalcapsuleL	0.000009 +/- 0.000001	AD_PosteriorthalamicradiationL	0.000025 +/- 0.000003	NA	NA	NA	NA	FA_InferiorcerebellarpeduncleR	0.000029 +/- 0.000007	smt_fa_UncinatefasciculusR	0.000011 +/- 0.000003	NA	NA	NA	NA	NA	NA	smt_mc_diff_ATRR	0.000015 +/- 0.000002	NA	NA	NA	NA	NA
36	NA	NA	v_extra_CingulumcingulategyrusL	0.000015 +/- 0.000005	v_csf_SLFL	0.000020 +/- 0.000005	NA	NA	NA	NA	NA	NA	NA	NA	NA	NA	NA	NA	NA	NA	ak_Fornix_StriaterminalisR	0.000085 +/- 0.000010	rk_TapetumR	0.000015 +/- 0.000004	mk_CingulumcingulategyrusL	0.000009 +/- 0.000003	AD_SuperiorlongitudinalfasciculusL	0.000023 +/- 0.000004	NA	NA	NA	NA	FA_SuperiorcoronaradiataR	0.000025 +/- 0.000004	smt_fa_InferiorcerebellarpeduncleL	0.000008 +/- 0.000003	NA	NA	NA	NA	NA	NA	smt_mc_diff_CSTL	0.000013 +/- 0.000003	NA	NA	NA	NA	NA
37	NA	NA	v_extra_CingulumhippocampusR	0.000010 +/- 0.000003	v_csf_SuperiorfrontooccipitalfasciculusR	0.000019 +/- 0.000003	NA	NA	NA	NA	NA	NA	NA	NA	NA	NA	NA	NA	NA	NA	ak_UFL	0.000071 +/- 0.000010	rk_CSTR	0.000010 +/- 0.000003	mk_UFL	0.000009 +/- 0.000002	AD_ExternalcapsuleL	0.000022 +/- 0.000003	NA	NA	NA	NA	FA_CorticospinaltractR	0.000025 +/- 0.000002	NA	NA	NA	NA	NA	NA	NA	NA	smt_mc_diff_CINGL	0.000013 +/- 0.000006	NA	NA	NA	NA	NA
38	NA	NA	v_extra_MediallemniscusL	0.000005 +/- 0.000002	v_csf_PosteriorthalamicradiationR	0.000018 +/- 0.000006	NA	NA	NA	NA	NA	NA	NA	NA	NA	NA	NA	NA	NA	NA	ak_.PosteriorlimbofinternalcapsuleR	0.000054 +/- 0.000009	rk_CerebralpeduncleR	0.000006 +/- 0.000002	mk_AnteriorcoronaradiataL	0.000009 +/- 0.000003	AD_SuperiorcoronaradiataR	0.000021 +/- 0.000008	NA	NA	NA	NA	FA_SuperiorlongitudinalfasciculusR	0.000024 +/- 0.000007	NA	NA	NA	NA	NA	NA	NA	NA	smt_mc_diff_SagittalstratumL	0.000012 +/- 0.000005	NA	NA	NA	NA	NA
39	NA	NA	NA	NA	v_csf_CorticospinaltractL	0.000018 +/- 0.000006	NA	NA	NA	NA	NA	NA	NA	NA	NA	NA	NA	NA	NA	NA	ak_RetrolenticularpartofinternalcapsuleR	0.000053 +/- 0.000008	rk_GenuCC	0.000005 +/- 0.000001	mk_SagittalstratumL	0.000006 +/- 0.000002	AD_AnteriorlimbofinternalcapsuleL	0.000020 +/- 0.000006	NA	NA	NA	NA	FA_ExternalcapsuleL	0.000023 +/- 0.000003	NA	NA	NA	NA	NA	NA	NA	NA	smt_mc_diff_SLFL	0.000011 +/- 0.000003	NA	NA	NA	NA	NA
40	NA	NA	NA	NA	v_csf_SuperiorlongitudinalfasciculusL	0.000016 +/- 0.000005	NA	NA	NA	NA	NA	NA	NA	NA	NA	NA	NA	NA	NA	NA	ak_SuperiorcoronaradiataR	0.000049 +/- 0.000007	rk_CINGL	0.000004 +/- 0.000001	NA	NA	AD_UncinatefasciculusL	0.000019 +/- 0.000003	NA	NA	NA	NA	FA_ILFR	0.000021 +/- 0.000003	NA	NA	NA	NA	NA	NA	NA	NA	smt_mc_diff_RetrolenticularpartofinternalcapsuleL	0.000010 +/- 0.000003	NA	NA	NA	NA	NA
41	NA	NA	NA	NA	v_csf_SuperiorfrontooccipitalfasciculusL	0.000014 +/- 0.000003	NA	NA	NA	NA	NA	NA	NA	NA	NA	NA	NA	NA	NA	NA	ak_UncinatefasciculusR	0.000046 +/- 0.000005	NA	NA	NA	NA	AD_TapetumL	0.000018 +/- 0.000005	NA	NA	NA	NA	FA_PosteriorcoronaradiataR	0.000019 +/- 0.000004	NA	NA	NA	NA	NA	NA	NA	NA	smt_mc_diff_CINGR	0.000006 +/- 0.000002	NA	NA	NA	NA	NA
42	NA	NA	NA	NA	v_csf_.PosteriorlimbofinternalcapsuleR	0.000013 +/- 0.000004	NA	NA	NA	NA	NA	NA	NA	NA	NA	NA	NA	NA	NA	NA	ak_CorticospinaltractL	0.000037 +/- 0.000006	NA	NA	NA	NA	AD_Pontine	0.000013 +/- 0.000003	NA	NA	NA	NA	FA_UFL	0.000018 +/- 0.000002	NA	NA	NA	NA	NA	NA	NA	NA	NA	NA	NA	NA	NA	NA	NA
43	NA	NA	NA	NA	v_csf_BodyCC	0.000012 +/- 0.000001	NA	NA	NA	NA	NA	NA	NA	NA	NA	NA	NA	NA	NA	NA	ak_PosteriorcoronaradiataL	0.000036 +/- 0.000013	NA	NA	NA	NA	AD_MediallemniscusL	0.000012 +/- 0.000004	NA	NA	NA	NA	FA_ExternalcapsuleR	0.000018 +/- 0.000008	NA	NA	NA	NA	NA	NA	NA	NA	NA	NA	NA	NA	NA	NA	NA
44	NA	NA	NA	NA	v_csf_MediallemniscusR	0.000012 +/- 0.000003	NA	NA	NA	NA	NA	NA	NA	NA	NA	NA	NA	NA	NA	NA	ak_SuperiorcoronaradiataL	0.000030 +/- 0.000005	NA	NA	NA	NA	AD_ATRL	0.000010 +/- 0.000004	NA	NA	NA	NA	FA_SuperiorcoronaradiataL	0.000017 +/- 0.000006	NA	NA	NA	NA	NA	NA	NA	NA	NA	NA	NA	NA	NA	NA	NA
45	NA	NA	NA	NA	v_csf_GenuCC	0.000012 +/- 0.000003	NA	NA	NA	NA	NA	NA	NA	NA	NA	NA	NA	NA	NA	NA	ak_SLTFR	0.000029 +/- 0.000004	NA	NA	NA	NA	AD_UFR	0.000009 +/- 0.000004	NA	NA	NA	NA	FA_MediallemniscusL	0.000016 +/- 0.000005	NA	NA	NA	NA	NA	NA	NA	NA	NA	NA	NA	NA	NA	NA	NA
46	NA	NA	NA	NA	v_csf_MediallemniscusL	0.000011 +/- 0.000003	NA	NA	NA	NA	NA	NA	NA	NA	NA	NA	NA	NA	NA	NA	ak_CerebralpeduncleL	0.000025 +/- 0.000005	NA	NA	NA	NA	NA	NA	NA	NA	NA	NA	FA_SagittalstratumL	0.000012 +/- 0.000003	NA	NA	NA	NA	NA	NA	NA	NA	NA	NA	NA	NA	NA	NA	NA
47	NA	NA	NA	NA	v_csf_InferiorcerebellarpeduncleL	0.000009 +/- 0.000004	NA	NA	NA	NA	NA	NA	NA	NA	NA	NA	NA	NA	NA	NA	ak_UncinatefasciculusL	0.000021 +/- 0.000004	NA	NA	NA	NA	NA	NA	NA	NA	NA	NA	FA_PosteriorthalamicradiationL	0.000011 +/- 0.000005	NA	NA	NA	NA	NA	NA	NA	NA	NA	NA	NA	NA	NA	NA	NA
48	NA	NA	NA	NA	v_csf_CGR	0.000008 +/- 0.000001	NA	NA	NA	NA	NA	NA	NA	NA	NA	NA	NA	NA	NA	NA	ak_Pontine	0.000019 +/- 0.000003	NA	NA	NA	NA	NA	NA	NA	NA	NA	NA	NA	NA	NA	NA	NA	NA	NA	NA	NA	NA	NA	NA	NA	NA	NA	NA	NA
49	NA	NA	NA	NA	v_csf_CingulumcingulategyrusR	0.000007 +/- 0.000001	NA	NA	NA	NA	NA	NA	NA	NA	NA	NA	NA	NA	NA	NA	ak_CGR	0.000018 +/- 0.000003	NA	NA	NA	NA	NA	NA	NA	NA	NA	NA	NA	NA	NA	NA	NA	NA	NA	NA	NA	NA	NA	NA	NA	NA	NA	NA	NA
50	NA	NA	NA	NA	v_csf_CGL	0.000005 +/- 0.000002	NA	NA	NA	NA	NA	NA	NA	NA	NA	NA	NA	NA	NA	NA	ak_InferiorcerebellarpeduncleR	0.000016 +/- 0.000003	NA	NA	NA	NA	NA	NA	NA	NA	NA	NA	NA	NA	NA	NA	NA	NA	NA	NA	NA	NA	NA	NA	NA	NA	NA	NA	NA
51	NA	NA	NA	NA	NA	NA	NA	NA	NA	NA	NA	NA	NA	NA	NA	NA	NA	NA	NA	NA	ak_CGL	0.000016 +/- 0.000002	NA	NA	NA	NA	NA	NA	NA	NA	NA	NA	NA	NA	NA	NA	NA	NA	NA	NA	NA	NA	NA	NA	NA	NA	NA	NA	NA
52	NA	NA	NA	NA	NA	NA	NA	NA	NA	NA	NA	NA	NA	NA	NA	NA	NA	NA	NA	NA	ak_MediallemniscusR	0.000013 +/- 0.000003	NA	NA	NA	NA	NA	NA	NA	NA	NA	NA	NA	NA	NA	NA	NA	NA	NA	NA	NA	NA	NA	NA	NA	NA	NA	NA	NA
53	NA	NA	NA	NA	NA	NA	NA	NA	NA	NA	NA	NA	NA	NA	NA	NA	NA	NA	NA	NA	ak_InferiorcerebellarpeduncleL	0.000011 +/- 0.000002	NA	NA	NA	NA	NA	NA	NA	NA	NA	NA	NA	NA	NA	NA	NA	NA	NA	NA	NA	NA	NA	NA	NA	NA	NA	NA	NA
54	NA	NA	NA	NA	NA	NA	NA	NA	NA	NA	NA	NA	NA	NA	NA	NA	NA	NA	NA	NA	ak_SuperiorlongitudinalfasciculusR	0.000010 +/- 0.000002	NA	NA	NA	NA	NA	NA	NA	NA	NA	NA	NA	NA	NA	NA	NA	NA	NA	NA	NA	NA	NA	NA	NA	NA	NA	NA	NA
55	NA	NA	NA	NA	NA	NA	NA	NA	NA	NA	NA	NA	NA	NA	NA	NA	NA	NA	NA	NA	ak_PosteriorcoronaradiataR	0.000009 +/- 0.000002	NA	NA	NA	NA	NA	NA	NA	NA	NA	NA	NA	NA	NA	NA	NA	NA	NA	NA	NA	NA	NA	NA	NA	NA	NA	NA	NA
[truncated: 7 more columns]
